# Supplementary material for: PGD: a machine learning-based photosynthetic-related gene detection approach
Source: BMC Bioinformatics. 2022 May 17;23:183. doi: 10.1186/s12859-022-04722-x (PMC9112524; doi:10.1186/s12859-022-04722-x)
Supplement: Supplementary file 2 — Additional file 2: PGD predicted photosynthesis-related genes. [file 12859_2022_4722_MOESM2_ESM.csv]

#table title: PGD predicted photosynthesis-related genes.
GeneID
Zm00001d000123
Zm00001d000126
Zm00001d000270
Zm00001d000399
Zm00001d001860
Zm00001d001881
Zm00001d001932
Zm00001d001995
Zm00001d001999
Zm00001d002001
Zm00001d002065
Zm00001d002089
Zm00001d002122
Zm00001d002130
Zm00001d002325
Zm00001d002339
Zm00001d002341
Zm00001d002384
Zm00001d002500
Zm00001d002549
Zm00001d002591
Zm00001d002690
Zm00001d002814
Zm00001d002873
Zm00001d002971
Zm00001d003106
Zm00001d003147
Zm00001d003157
Zm00001d003276
Zm00001d003314
Zm00001d003346
Zm00001d003404
Zm00001d003426
Zm00001d003470
Zm00001d003589
Zm00001d003618
Zm00001d003632
Zm00001d003715
Zm00001d003756
Zm00001d003866
Zm00001d003867
Zm00001d003894
Zm00001d003945
Zm00001d003962
Zm00001d003975
Zm00001d004091
Zm00001d004342
Zm00001d004348
Zm00001d004392
Zm00001d004472
Zm00001d004672
Zm00001d005051
Zm00001d005080
Zm00001d005094
Zm00001d005146
Zm00001d005346
Zm00001d005421
Zm00001d005450
Zm00001d005457
Zm00001d005675
Zm00001d005693
Zm00001d005762
Zm00001d005785
Zm00001d005807
Zm00001d005895
Zm00001d006002
Zm00001d006016
Zm00001d006059
Zm00001d006198
Zm00001d006402
Zm00001d006467
Zm00001d006624
Zm00001d006704
Zm00001d006834
Zm00001d006886
Zm00001d007059
Zm00001d007072
Zm00001d007079
Zm00001d007097
Zm00001d007267
Zm00001d007394
Zm00001d007446
Zm00001d007573
Zm00001d007581
Zm00001d007597
Zm00001d007599
Zm00001d007639
Zm00001d007858
Zm00001d007884
Zm00001d007937
Zm00001d008200
Zm00001d008203
Zm00001d008376
Zm00001d008422
Zm00001d008499
Zm00001d008549
Zm00001d008610
Zm00001d008612
Zm00001d008645
Zm00001d008726
Zm00001d008993
Zm00001d009189
Zm00001d009315
Zm00001d009418
Zm00001d009555
Zm00001d009596
Zm00001d009928
Zm00001d009983
Zm00001d009987
Zm00001d010054
Zm00001d010204
Zm00001d010240
Zm00001d010248
Zm00001d010261
Zm00001d010336
Zm00001d010606
Zm00001d010662
Zm00001d010822
Zm00001d010855
Zm00001d011034
Zm00001d011051
Zm00001d011067
Zm00001d011069
Zm00001d011073
Zm00001d011093
Zm00001d011448
Zm00001d011467
Zm00001d011585
Zm00001d011681
Zm00001d011709
Zm00001d011718
Zm00001d011760
Zm00001d011761
Zm00001d011789
Zm00001d011797
Zm00001d011813
Zm00001d011901
Zm00001d012083
Zm00001d012088
Zm00001d012168
Zm00001d012205
Zm00001d012287
Zm00001d012428
Zm00001d012465
Zm00001d012537
Zm00001d012635
Zm00001d012646
Zm00001d012675
Zm00001d012708
Zm00001d012748
Zm00001d012868
Zm00001d012881
Zm00001d013013
Zm00001d013031
Zm00001d013033
Zm00001d013133
Zm00001d013135
Zm00001d013320
Zm00001d013324
Zm00001d013348
Zm00001d013411
Zm00001d013446
Zm00001d013745
Zm00001d013795
Zm00001d013861
Zm00001d013885
Zm00001d013907
Zm00001d013999
Zm00001d014073
Zm00001d014192
Zm00001d014284
Zm00001d014299
Zm00001d014445
Zm00001d014600
Zm00001d014659
Zm00001d014704
Zm00001d014778
Zm00001d014781
Zm00001d014790
Zm00001d014899
Zm00001d014947
Zm00001d014954
Zm00001d014972
Zm00001d014991
Zm00001d015030
Zm00001d015084
Zm00001d015126
Zm00001d015200
Zm00001d015279
Zm00001d015374
Zm00001d015431
Zm00001d015484
Zm00001d015569
Zm00001d015613
Zm00001d015705
Zm00001d015837
Zm00001d015918
Zm00001d015929
Zm00001d015985
Zm00001d016016
Zm00001d016019
Zm00001d016070
Zm00001d016144
Zm00001d016469
Zm00001d016542
Zm00001d016561
Zm00001d016588
Zm00001d016665
Zm00001d016691
Zm00001d016702
Zm00001d016705
Zm00001d016714
Zm00001d017097
Zm00001d017151
Zm00001d017179
Zm00001d017345
Zm00001d017435
Zm00001d017449
Zm00001d017621
Zm00001d017622
Zm00001d017930
Zm00001d018034
Zm00001d018099
Zm00001d018131
Zm00001d018146
Zm00001d018348
Zm00001d018359
Zm00001d018362
Zm00001d018386
Zm00001d018393
Zm00001d018412
Zm00001d018413
Zm00001d018464
Zm00001d018466
Zm00001d018467
Zm00001d018468
Zm00001d018498
Zm00001d018544
Zm00001d018639
Zm00001d018668
Zm00001d018693
Zm00001d018838
Zm00001d018895
Zm00001d018903
Zm00001d019057
Zm00001d019059
Zm00001d019124
Zm00001d019479
Zm00001d019595
Zm00001d019956
Zm00001d020025
Zm00001d020042
Zm00001d020108
Zm00001d020381
Zm00001d020402
Zm00001d020775
Zm00001d020926
Zm00001d020971
Zm00001d021046
Zm00001d021060
Zm00001d021177
Zm00001d021245
Zm00001d021246
Zm00001d021295
Zm00001d021301
Zm00001d021340
Zm00001d021351
Zm00001d021450
Zm00001d021596
Zm00001d021708
Zm00001d021773
Zm00001d021788
Zm00001d021850
Zm00001d021881
Zm00001d021899
Zm00001d021950
Zm00001d022042
Zm00001d022112
Zm00001d022188
Zm00001d022200
Zm00001d022203
Zm00001d022209
Zm00001d022272
Zm00001d022326
Zm00001d022381
Zm00001d022388
Zm00001d022395
Zm00001d022420
Zm00001d022516
Zm00001d022544
Zm00001d022588
Zm00001d022602
Zm00001d023292
Zm00001d023314
Zm00001d023343
Zm00001d023426
Zm00001d023516
Zm00001d023529
Zm00001d023538
Zm00001d023698
Zm00001d023759
Zm00001d023792
Zm00001d023802
Zm00001d023888
Zm00001d023987
Zm00001d024009
Zm00001d024409
Zm00001d024519
Zm00001d024676
Zm00001d024718
Zm00001d024778
Zm00001d024804
Zm00001d024965
Zm00001d024966
Zm00001d025011
Zm00001d025099
Zm00001d025249
Zm00001d025273
Zm00001d025322
Zm00001d025340
Zm00001d025401
Zm00001d025509
Zm00001d025544
Zm00001d025617
Zm00001d025640
Zm00001d025711
Zm00001d025773
Zm00001d025892
Zm00001d025900
Zm00001d025901
Zm00001d026148
Zm00001d026244
Zm00001d026282
Zm00001d026437
Zm00001d026439
Zm00001d026501
Zm00001d026543
Zm00001d026560
Zm00001d026632
Zm00001d026645
Zm00001d026700
Zm00001d027291
Zm00001d027309
Zm00001d027332
Zm00001d027367
Zm00001d027369
Zm00001d027487
Zm00001d027532
Zm00001d027573
Zm00001d027581
Zm00001d027597
Zm00001d027613
Zm00001d027619
Zm00001d027659
Zm00001d027742
Zm00001d027850
Zm00001d027879
Zm00001d027885
Zm00001d027936
Zm00001d028207
Zm00001d028260
Zm00001d028298
Zm00001d028338
Zm00001d028474
Zm00001d028568
Zm00001d028601
Zm00001d028630
Zm00001d028671
Zm00001d028704
Zm00001d028712
Zm00001d028745
Zm00001d028756
Zm00001d028880
Zm00001d028915
Zm00001d029102
Zm00001d029105
Zm00001d029121
Zm00001d029151
Zm00001d029208
Zm00001d029324
Zm00001d029378
Zm00001d029394
Zm00001d029444
Zm00001d029482
Zm00001d029498
Zm00001d029572
Zm00001d029608
Zm00001d029745
Zm00001d029809
Zm00001d029848
Zm00001d030010
Zm00001d030048
Zm00001d030074
Zm00001d030109
Zm00001d030526
Zm00001d030593
Zm00001d030623
Zm00001d030624
Zm00001d030678
Zm00001d030688
Zm00001d030725
Zm00001d031013
Zm00001d031168
Zm00001d031256
Zm00001d031258
Zm00001d031300
Zm00001d031303
Zm00001d031325
Zm00001d031420
Zm00001d031421
Zm00001d031423
Zm00001d031484
Zm00001d031496
Zm00001d031514
Zm00001d031696
Zm00001d031727
Zm00001d031809
Zm00001d031856
Zm00001d031945
Zm00001d031953
Zm00001d031969
Zm00001d032156
Zm00001d032198
Zm00001d032229
Zm00001d032272
Zm00001d032318
Zm00001d032333
Zm00001d032383
Zm00001d032560
Zm00001d032603
Zm00001d032604
Zm00001d032615
Zm00001d032955
Zm00001d033018
Zm00001d033091
Zm00001d033098
Zm00001d033150
Zm00001d033338
Zm00001d033366
Zm00001d033473
Zm00001d033483
Zm00001d033527
Zm00001d033633
Zm00001d033634
Zm00001d033654
Zm00001d033666
Zm00001d033717
Zm00001d033797
Zm00001d033872
Zm00001d033873
Zm00001d033893
Zm00001d033922
Zm00001d033925
Zm00001d033983
Zm00001d033985
Zm00001d034020
Zm00001d034031
Zm00001d034245
Zm00001d034249
Zm00001d034318
Zm00001d034338
Zm00001d034401
Zm00001d034486
Zm00001d034523
Zm00001d034558
Zm00001d034561
Zm00001d034586
Zm00001d034665
Zm00001d034673
Zm00001d034705
Zm00001d034764
Zm00001d034784
Zm00001d034828
Zm00001d034857
Zm00001d034932
Zm00001d034935
Zm00001d034969
Zm00001d034977
Zm00001d035051
Zm00001d035052
Zm00001d035081
Zm00001d035092
Zm00001d035169
Zm00001d035185
Zm00001d035201
Zm00001d035456
Zm00001d035551
Zm00001d035662
Zm00001d035664
Zm00001d035698
Zm00001d035759
Zm00001d035878
Zm00001d035937
Zm00001d036145
Zm00001d036148
Zm00001d036274
Zm00001d036630
Zm00001d036642
Zm00001d036738
Zm00001d036827
Zm00001d036839
Zm00001d037108
Zm00001d037239
Zm00001d037240
Zm00001d037275
Zm00001d037361
Zm00001d037512
Zm00001d037513
Zm00001d037631
Zm00001d037684
Zm00001d037777
Zm00001d037875
Zm00001d037877
Zm00001d037984
Zm00001d038003
Zm00001d038126
Zm00001d038161
Zm00001d038209
Zm00001d038362
Zm00001d038491
Zm00001d038535
Zm00001d038542
Zm00001d038606
Zm00001d038678
Zm00001d038747
Zm00001d038795
Zm00001d038835
Zm00001d038922
Zm00001d038946
Zm00001d038999
Zm00001d039000
Zm00001d039029
Zm00001d039051
Zm00001d039064
Zm00001d039070
Zm00001d039076
Zm00001d039197
Zm00001d039263
Zm00001d039283
Zm00001d039349
Zm00001d039448
Zm00001d039456
Zm00001d039578
Zm00001d039613
Zm00001d039667
Zm00001d039677
Zm00001d039841
Zm00001d039900
Zm00001d039973
Zm00001d039991
Zm00001d040163
Zm00001d040202
Zm00001d040210
Zm00001d040242
Zm00001d040322
Zm00001d040422
Zm00001d040467
Zm00001d040582
Zm00001d040659
Zm00001d040686
Zm00001d040696
Zm00001d040720
Zm00001d040804
Zm00001d040807
Zm00001d040818
Zm00001d040827
Zm00001d041036
Zm00001d041191
Zm00001d041595
Zm00001d041824
Zm00001d041961
Zm00001d042050
Zm00001d042191
Zm00001d042211
Zm00001d042344
Zm00001d042346
Zm00001d042526
Zm00001d042530
Zm00001d042533
Zm00001d042596
Zm00001d042601
Zm00001d042976
Zm00001d042998
Zm00001d043023
Zm00001d043045
Zm00001d043104
Zm00001d043167
Zm00001d043240
Zm00001d043405
Zm00001d043444
Zm00001d043479
Zm00001d043525
Zm00001d043534
Zm00001d043592
Zm00001d043619
Zm00001d043653
Zm00001d043880
Zm00001d043998
Zm00001d044043
Zm00001d044078
Zm00001d044096
Zm00001d044099
Zm00001d044201
Zm00001d044287
Zm00001d044464
Zm00001d044525
Zm00001d044606
Zm00001d044666
Zm00001d044686
Zm00001d044747
Zm00001d044925
Zm00001d044985
Zm00001d045220
Zm00001d045261
Zm00001d045366
Zm00001d045373
Zm00001d045435
Zm00001d045539
Zm00001d045574
Zm00001d045621
Zm00001d045706
Zm00001d045742
Zm00001d045885
Zm00001d045897
Zm00001d045935
Zm00001d045938
Zm00001d046135
Zm00001d046184
Zm00001d046363
Zm00001d046442
Zm00001d046449
Zm00001d046553
Zm00001d046628
Zm00001d046683
Zm00001d046925
Zm00001d046959
Zm00001d046971
Zm00001d047096
Zm00001d047207
Zm00001d047255
Zm00001d047345
Zm00001d047479
Zm00001d047760
Zm00001d048116
Zm00001d048193
Zm00001d048201
Zm00001d048203
Zm00001d048284
Zm00001d048313
Zm00001d048344
Zm00001d048346
Zm00001d048360
Zm00001d048414
Zm00001d048424
Zm00001d048524
Zm00001d048531
Zm00001d048599
Zm00001d048623
Zm00001d048693
Zm00001d048717
Zm00001d048737
Zm00001d048826
Zm00001d048856
Zm00001d049026
Zm00001d049157
Zm00001d049232
Zm00001d049320
Zm00001d049343
Zm00001d049543
Zm00001d049558
Zm00001d049815
Zm00001d049939
Zm00001d050033
Zm00001d050043
Zm00001d050130
Zm00001d050150
Zm00001d050173
Zm00001d050324
Zm00001d050645
Zm00001d050716
Zm00001d050748
Zm00001d051020
Zm00001d051053
Zm00001d051203
Zm00001d051439
Zm00001d051453
Zm00001d051532
Zm00001d051567
Zm00001d051740
Zm00001d051749
Zm00001d051790
Zm00001d051796
Zm00001d051951
Zm00001d052144
Zm00001d052163
Zm00001d052321
Zm00001d052364
Zm00001d052409
Zm00001d052525
Zm00001d052803
Zm00001d053007
Zm00001d053067
Zm00001d053220
Zm00001d053342
Zm00001d053412
Zm00001d053545
Zm00001d053722
Zm00001d053743
Zm00001d053828
Zm00001d053845
Zm00001d053861
Zm00001d053868
Zm00001d053925
Zm00001d054006
Zm00001d054067
Zm00001d054079
