# Supplementary material for: PGD: a machine learning-based photosynthetic-related gene detection approach
Source: BMC Bioinformatics. 2022 May 17;23:183. doi: 10.1186/s12859-022-04722-x (PMC9112524; doi:10.1186/s12859-022-04722-x)
Supplement: Supplementary file 3 — Additional file 3: The Target-P result of PGD predicted photosynthesis-related genes. [file 12859_2022_4722_MOESM3_ESM.txt]

# table title: The Target-P result of PGD predicted photosynthesis-related genes.
# TargetP-2.0	Organism: Plant	Timestamp: 20211119034530
# ID	Prediction	OTHER	SP	mTP	cTP	lTP	CS Position
Zm00001d000123	OTHER	0.985683	0.004983	0.008602	0.000707	0.000025
Zm00001d000126	OTHER	0.974697	0.025299	0.000000	0.000004	0.000000
Zm00001d000270	OTHER	0.550121	0.152402	0.297406	0.000069	0.000002
Zm00001d000399	OTHER	0.839951	0.157619	0.002175	0.000217	0.000037
Zm00001d001860	cTP	0.040418	0.000024	0.000726	0.955331	0.003501	CS pos: 46-47. VSA-SA. Pr: 0.3605
Zm00001d001881	OTHER	0.996593	0.003338	0.000052	0.000001	0.000017
Zm00001d001932	cTP	0.000153	0.000000	0.000024	0.996557	0.003267	CS pos: 42-43. RCR-AT. Pr: 0.2898
Zm00001d001995	OTHER	0.999243	0.000746	0.000011	0.000001	0.000001
Zm00001d001999	OTHER	0.889343	0.109798	0.000858	0.000000	0.000000
Zm00001d002001	OTHER	0.597177	0.401932	0.000682	0.000113	0.000096
Zm00001d002065	SP	0.221932	0.764257	0.011476	0.002005	0.000330	CS pos: 9-10. TSG-RE. Pr: 0.1892
Zm00001d002089	OTHER	0.971148	0.023134	0.002268	0.001998	0.001452
Zm00001d002122	OTHER	0.950268	0.011843	0.035162	0.001824	0.000902
Zm00001d002130	cTP	0.062004	0.000099	0.094792	0.821483	0.021622	CS pos: 41-42. LQA-AI. Pr: 0.3901
Zm00001d002325	OTHER	0.999517	0.000477	0.000006	0.000000	0.000000
Zm00001d002339	mTP	0.280343	0.002291	0.661787	0.055545	0.000034	CS pos: 28-29. VRF-NV. Pr: 0.2337
Zm00001d002341	cTP	0.040698	0.000060	0.000114	0.635697	0.323431	CS pos: 64-65. SQQ-AA. Pr: 0.1152
Zm00001d002384	OTHER	0.951745	0.047639	0.000598	0.000017	0.000001
Zm00001d002500	OTHER	0.994534	0.003954	0.000041	0.001419	0.000052
Zm00001d002549	OTHER	0.999975	0.000019	0.000002	0.000002	0.000003
Zm00001d002591	cTP	0.172331	0.000006	0.000536	0.826264	0.000864	CS pos: 51-52. RSR-GA. Pr: 0.1835
Zm00001d002690	OTHER	0.999605	0.000284	0.000111	0.000000	0.000000
Zm00001d002814	OTHER	0.999556	0.000404	0.000038	0.000002	0.000001
Zm00001d002873	cTP	0.017461	0.000002	0.032527	0.949677	0.000333	CS pos: 45-46. VRA-FF. Pr: 0.7707
Zm00001d002971	mTP	0.089747	0.000041	0.842494	0.067545	0.000173	CS pos: 38-39. AQL-ST. Pr: 0.4338
Zm00001d003106	OTHER	0.998643	0.001059	0.000081	0.000216	0.000001
Zm00001d003147	OTHER	0.972365	0.000398	0.000006	0.027218	0.000013
Zm00001d003157	SP	0.212333	0.534417	0.243481	0.009083	0.000687	CS pos: 45-46. GHA-GT. Pr: 0.6228
Zm00001d003276	OTHER	0.607091	0.001383	0.000679	0.390773	0.000075
Zm00001d003314	OTHER	0.986338	0.001244	0.000590	0.011795	0.000033
Zm00001d003346	SP	0.323583	0.676389	0.000027	0.000001	0.000000	CS pos: 30-31. LFG-LG. Pr: 0.4053
Zm00001d003404	cTP	0.002423	0.000001	0.000295	0.996281	0.000999	CS pos: 42-43. VLC-VE. Pr: 0.3778
Zm00001d003426	OTHER	0.398593	0.003364	0.088752	0.276356	0.232935
Zm00001d003470	cTP	0.000106	0.000000	0.000071	0.999787	0.000035	CS pos: 53-54. ARA-AA. Pr: 0.4055
Zm00001d003589	cTP	0.076427	0.000624	0.001218	0.819346	0.102385	CS pos: 36-37. VRA-RP. Pr: 0.3158
Zm00001d003618	OTHER	0.710102	0.000049	0.007531	0.282010	0.000308
Zm00001d003632	OTHER	0.991854	0.008121	0.000019	0.000004	0.000002
Zm00001d003715	cTP	0.004235	0.000002	0.000317	0.992447	0.002999	CS pos: 44-45. VRA-VP. Pr: 0.3442
Zm00001d003756	cTP	0.000539	0.000001	0.000616	0.970738	0.028106	CS pos: 52-53. AVS-AV. Pr: 0.4313
Zm00001d003866	OTHER	0.929562	0.070424	0.000005	0.000000	0.000009
Zm00001d003867	SP	0.451979	0.506747	0.000253	0.000122	0.040900	CS pos: 18-19. CRA-SI. Pr: 0.4535
Zm00001d003894	cTP	0.269034	0.000008	0.004146	0.725747	0.001065	CS pos: 88-89. VRA-MF. Pr: 0.4431
Zm00001d003945	OTHER	0.999999	0.000001	0.000000	0.000000	0.000000
Zm00001d003962	SP	0.379590	0.573938	0.045310	0.000598	0.000565	CS pos: 23-24. LLC-TL. Pr: 0.5314
Zm00001d003975	cTP	0.159463	0.025477	0.285636	0.529149	0.000275	CS pos: 42-43. RCC-SG. Pr: 0.6077
Zm00001d004091	OTHER	0.894742	0.104422	0.000835	0.000000	0.000000
Zm00001d004342	OTHER	0.956417	0.024043	0.004031	0.015461	0.000047
Zm00001d004348	OTHER	0.946927	0.026393	0.004957	0.021669	0.000055
Zm00001d004392	cTP	0.000203	0.000000	0.000046	0.533194	0.466557	CS pos: 95-96. ANA-RT. Pr: 0.5272
Zm00001d004472	OTHER	0.792147	0.042117	0.108459	0.054710	0.002567
Zm00001d004672	cTP	0.213023	0.008425	0.269817	0.502312	0.006423	CS pos: 32-33. KSA-RE. Pr: 0.1824
Zm00001d005051	OTHER	0.986924	0.000380	0.000719	0.011927	0.000050
Zm00001d005080	SP	0.362248	0.632870	0.004431	0.000030	0.000421	CS pos: 24-25. ALA-GQ. Pr: 0.3963
Zm00001d005094	cTP	0.000312	0.000019	0.000418	0.999169	0.000082	CS pos: 50-51. VTA-FK. Pr: 0.3679
Zm00001d005146	SP	0.003677	0.967169	0.000000	0.029040	0.000114	CS pos: 39-40. AAA-VC. Pr: 0.5295
Zm00001d005346	mTP	0.177164	0.000156	0.549645	0.273029	0.000007	CS pos: 57-58. RCA-AG. Pr: 0.2963
Zm00001d005421	OTHER	0.456066	0.142893	0.098387	0.283276	0.019378
Zm00001d005450	SP	0.259570	0.351592	0.122949	0.220302	0.045587	CS pos: 19-20. APT-TE. Pr: 0.1982
Zm00001d005457	cTP	0.001689	0.000002	0.000028	0.997920	0.000362	CS pos: 42-43. VAA-AA. Pr: 0.5599
Zm00001d005675	OTHER	0.999125	0.000874	0.000000	0.000000	0.000000
Zm00001d005693	cTP	0.000093	0.000000	0.006644	0.883591	0.109672	CS pos: 46-47. ITC-KA. Pr: 0.4490
Zm00001d005762	OTHER	0.531910	0.000881	0.015532	0.434625	0.017052
Zm00001d005785	OTHER	0.998945	0.001010	0.000045	0.000000	0.000000
Zm00001d005807	cTP	0.423923	0.103236	0.025040	0.446848	0.000952	CS pos: 58-59. VRA-VI. Pr: 0.6311
Zm00001d005895	OTHER	0.992805	0.004223	0.002244	0.000717	0.000012
Zm00001d006002	cTP	0.013702	0.000001	0.015041	0.964942	0.006315	CS pos: 64-65. ITA-SL. Pr: 0.3400
Zm00001d006016	OTHER	0.999960	0.000039	0.000000	0.000002	0.000000
Zm00001d006059	OTHER	0.999941	0.000043	0.000002	0.000013	0.000001
Zm00001d006198	OTHER	0.996288	0.003710	0.000002	0.000000	0.000000
Zm00001d006402	mTP	0.057504	0.000252	0.930192	0.011972	0.000080	CS pos: 49-50. RNF-AK. Pr: 0.7722
Zm00001d006467	OTHER	0.997881	0.000074	0.000233	0.001807	0.000005
Zm00001d006624	cTP	0.167203	0.000137	0.268016	0.560344	0.004299	CS pos: 41-42. ISF-SS. Pr: 0.4139
Zm00001d006704	OTHER	0.999970	0.000028	0.000002	0.000000	0.000000
Zm00001d006834	cTP	0.108882	0.000038	0.002560	0.880264	0.008256	CS pos: 75-76. VWA-GR. Pr: 0.3434
Zm00001d006886	OTHER	0.874031	0.122765	0.002529	0.000631	0.000044
Zm00001d007059	OTHER	0.796291	0.034756	0.054787	0.027569	0.086596
Zm00001d007072	cTP	0.003575	0.000042	0.054889	0.928821	0.012673	CS pos: 33-34. AVA-SA. Pr: 0.3498
Zm00001d007079	OTHER	0.884036	0.000229	0.000001	0.115695	0.000038
Zm00001d007097	OTHER	0.911028	0.000188	0.000195	0.085936	0.002652
Zm00001d007267	cTP	0.137356	0.000724	0.281681	0.576953	0.003286	CS pos: 38-39. SLF-SK. Pr: 0.1630
Zm00001d007394	cTP	0.004801	0.000001	0.000581	0.994175	0.000442	CS pos: 51-52. RVA-SK. Pr: 0.1609
Zm00001d007446	OTHER	0.998449	0.001082	0.000432	0.000037	0.000001
Zm00001d007573	OTHER	0.999881	0.000118	0.000001	0.000000	0.000000
Zm00001d007581	cTP	0.001038	0.000002	0.000053	0.998733	0.000174	CS pos: 52-53. IRA-TA. Pr: 0.7223
Zm00001d007597	cTP	0.168359	0.000012	0.237570	0.593362	0.000696	CS pos: 48-49. LYC-RL. Pr: 0.2116
Zm00001d007599	OTHER	0.994131	0.003589	0.000031	0.001421	0.000827
Zm00001d007639	OTHER	0.962101	0.002099	0.034562	0.000091	0.001147
Zm00001d007858	cTP	0.094476	0.000278	0.218337	0.685181	0.001727	CS pos: 28-29. PPQ-AV. Pr: 0.2154
Zm00001d007884	OTHER	0.843171	0.156823	0.000005	0.000000	0.000001
Zm00001d007937	OTHER	0.976779	0.000649	0.022122	0.000437	0.000014
Zm00001d008200	OTHER	0.839634	0.160273	0.000030	0.000031	0.000032
Zm00001d008203	cTP	0.238635	0.235826	0.073233	0.448224	0.004083	CS pos: ?. Probable protein fragment
Zm00001d008376	OTHER	0.999547	0.000442	0.000010	0.000001	0.000000
Zm00001d008422	OTHER	0.999244	0.000751	0.000004	0.000001	0.000000
Zm00001d008499	cTP	0.000164	0.000000	0.000195	0.999445	0.000196	CS pos: 46-47. LTA-SS. Pr: 0.4477
Zm00001d008549	cTP	0.230894	0.000860	0.010219	0.757437	0.000590	CS pos: 34-35. PVA-AS. Pr: 0.3263
Zm00001d008610	cTP	0.000368	0.000051	0.004726	0.994842	0.000013	CS pos: 44-45. LHA-AK. Pr: 0.3939
Zm00001d008612	cTP	0.000623	0.000105	0.000599	0.587639	0.411034	CS pos: 59-60. AVA-FI. Pr: 0.7142
Zm00001d008645	OTHER	0.999514	0.000035	0.000451	0.000001	0.000000
Zm00001d008726	OTHER	0.644770	0.351952	0.003276	0.000001	0.000001
Zm00001d008993	SP	0.352385	0.645225	0.001576	0.000801	0.000013	CS pos: 13-14. AHA-SD. Pr: 0.1529
Zm00001d009189	cTP	0.035161	0.000418	0.003812	0.919596	0.041013	CS pos: 58-59. PVA-AG. Pr: 0.5262
Zm00001d009315	OTHER	0.834761	0.006770	0.156555	0.001866	0.000047
Zm00001d009418	OTHER	0.921796	0.077634	0.000494	0.000021	0.000055
Zm00001d009555	OTHER	0.998526	0.000079	0.001156	0.000090	0.000150
Zm00001d009596	cTP	0.086813	0.000377	0.032267	0.871409	0.009134	CS pos: 55-56. VCN-AI. Pr: 0.6052
Zm00001d009928	cTP	0.026733	0.000574	0.000222	0.842939	0.129530	CS pos: 40-41. VIA-IA. Pr: 0.4922
Zm00001d009983	cTP	0.148538	0.000169	0.000583	0.850423	0.000288	CS pos: 78-79. FAR-AA. Pr: 0.1417
Zm00001d009987	OTHER	0.870299	0.003091	0.126331	0.000221	0.000059
Zm00001d010054	OTHER	0.978933	0.002048	0.000879	0.018077	0.000063
Zm00001d010204	OTHER	0.997485	0.002513	0.000002	0.000000	0.000000
Zm00001d010240	cTP	0.004838	0.000000	0.000103	0.990270	0.004789	CS pos: 55-56. TRA-GS. Pr: 0.4895
Zm00001d010248	cTP	0.448505	0.000020	0.000300	0.551145	0.000029	CS pos: 51-52. VRA-SG. Pr: 0.4786
Zm00001d010261	OTHER	0.870099	0.129848	0.000022	0.000027	0.000005
Zm00001d010336	OTHER	0.990688	0.008784	0.000287	0.000016	0.000225
Zm00001d010606	OTHER	0.998188	0.000732	0.001063	0.000003	0.000014
Zm00001d010662	OTHER	0.999991	0.000009	0.000000	0.000000	0.000000
Zm00001d010822	cTP	0.331095	0.002372	0.180558	0.388885	0.097090	CS pos: 40-41. TLA-SG. Pr: 0.2592
Zm00001d010855	SP	0.064024	0.854592	0.015226	0.014027	0.052130	CS pos: ?. Probable protein fragment
Zm00001d011034	OTHER	0.923956	0.073579	0.002284	0.000163	0.000018
Zm00001d011051	OTHER	0.992694	0.007189	0.000110	0.000005	0.000002
Zm00001d011067	cTP	0.132920	0.000438	0.033229	0.823948	0.009464	CS pos: 31-32. VAA-AA. Pr: 0.2683
Zm00001d011069	cTP	0.000032	0.000000	0.000058	0.994725	0.005185	CS pos: 41-42. VTA-AA. Pr: 0.4123
Zm00001d011073	cTP	0.000670	0.000004	0.013082	0.981637	0.004606	CS pos: 53-54. AVS-AV. Pr: 0.5251
Zm00001d011093	cTP	0.003819	0.000408	0.000560	0.994934	0.000278	CS pos: 58-59. VAA-AC. Pr: 0.3873
Zm00001d011448	cTP	0.004029	0.000001	0.009682	0.985741	0.000546	CS pos: 42-43. ASC-HA. Pr: 0.4121
Zm00001d011467	lTP	0.003541	0.000000	0.012276	0.053430	0.930753	CS pos lTP: 79-80. AEA-TS. Pr: 0.7177; CS pos cTP: 34-35. Pr: 0.1983
Zm00001d011585	OTHER	0.521987	0.000144	0.000156	0.453748	0.023965
Zm00001d011681	SP	0.004734	0.995258	0.000006	0.000002	0.000000	CS pos: 24-25. GQT-IV. Pr: 0.3987
Zm00001d011709	mTP	0.171742	0.010021	0.815502	0.002298	0.000437	CS pos: 34-35. SIW-TS. Pr: 0.4151
Zm00001d011718	OTHER	0.999983	0.000017	0.000000	0.000000	0.000000
Zm00001d011760	cTP	0.202659	0.000766	0.002919	0.791535	0.002121	CS pos: 61-62. RVK-AV. Pr: 0.2703
Zm00001d011761	OTHER	0.999747	0.000005	0.000216	0.000031	0.000001
Zm00001d011789	OTHER	0.922856	0.076914	0.000203	0.000027	0.000000
Zm00001d011797	OTHER	0.999032	0.000145	0.000139	0.000683	0.000000
Zm00001d011813	OTHER	0.999996	0.000004	0.000001	0.000000	0.000000
Zm00001d011901	OTHER	0.995667	0.000019	0.000000	0.002700	0.001613
Zm00001d012083	cTP	0.095764	0.000008	0.000938	0.900390	0.002899	CS pos: 51-52. PLH-VV. Pr: 0.5124
Zm00001d012088	OTHER	0.999901	0.000080	0.000019	0.000000	0.000000
Zm00001d012168	OTHER	0.877201	0.000837	0.121842	0.000095	0.000024
Zm00001d012205	cTP	0.232370	0.000275	0.002327	0.751536	0.013491	CS pos: 66-67. FRL-GG. Pr: 0.1513
Zm00001d012287	mTP	0.188688	0.000429	0.798682	0.012187	0.000014	CS pos: 56-57. ARL-AG. Pr: 0.2271
Zm00001d012428	OTHER	0.975293	0.000530	0.000063	0.023774	0.000339
Zm00001d012465	cTP	0.000664	0.000005	0.000014	0.998406	0.000911	CS pos: 42-43. VVA-VQ. Pr: 0.6091
Zm00001d012537	OTHER	0.731018	0.002571	0.266159	0.000193	0.000059
Zm00001d012635	cTP	0.022395	0.000226	0.000002	0.976747	0.000631	CS pos: 68-69. PVL-SV. Pr: 0.2703
Zm00001d012646	cTP	0.001412	0.000002	0.000197	0.921738	0.076650	CS pos: 51-52. ALA-AA. Pr: 0.2673
Zm00001d012675	OTHER	0.994943	0.004952	0.000101	0.000003	0.000001
Zm00001d012708	cTP	0.274985	0.000011	0.240163	0.484190	0.000651	CS pos: 32-33. VVC-GA. Pr: 0.6027
Zm00001d012748	OTHER	0.956388	0.007129	0.033206	0.003130	0.000148
Zm00001d012868	cTP	0.000345	0.000000	0.000161	0.993751	0.005743	CS pos: 41-42. RCR-AV. Pr: 0.3454
Zm00001d012881	SP	0.001921	0.997904	0.000169	0.000002	0.000005	CS pos: 23-24. ALA-TS. Pr: 0.9048
Zm00001d013013	OTHER	0.934091	0.000474	0.064760	0.000672	0.000004
Zm00001d013031	OTHER	0.989218	0.000461	0.000119	0.007715	0.002487
Zm00001d013033	SP	0.126072	0.796152	0.014425	0.056898	0.006452	CS pos: 29-30. VHA-TA. Pr: 0.8035
Zm00001d013133	SP	0.000003	0.999885	0.000002	0.000097	0.000013	CS pos: 27-28. CHA-AR. Pr: 0.8162
Zm00001d013135	cTP	0.005203	0.000000	0.000336	0.986225	0.008236	CS pos: 64-65. VAC-SA. Pr: 0.3629
Zm00001d013320	cTP	0.317017	0.000000	0.000081	0.671049	0.011852	CS pos: 42-43. VAA-SA. Pr: 0.2081
Zm00001d013324	OTHER	0.903153	0.000327	0.005692	0.090664	0.000165
Zm00001d013348	cTP	0.012993	0.000015	0.004190	0.981292	0.001510	CS pos: 54-55. TAA-AA. Pr: 0.1655
Zm00001d013411	cTP	0.013913	0.000000	0.000117	0.985348	0.000622	CS pos: 63-64. VRA-SW. Pr: 0.7877
Zm00001d013446	cTP	0.000938	0.000001	0.001617	0.989553	0.007891	CS pos: 38-39. ALA-RR. Pr: 0.4125
Zm00001d013745	OTHER	0.999907	0.000039	0.000053	0.000000	0.000001
Zm00001d013795	cTP	0.000045	0.000000	0.000066	0.999647	0.000242	CS pos: 43-44. LRF-AA. Pr: 0.3125
Zm00001d013861	mTP	0.029855	0.000002	0.957620	0.012444	0.000079	CS pos: 41-42. RLF-SS. Pr: 0.8592
Zm00001d013885	cTP	0.007652	0.000002	0.000071	0.710695	0.281581	CS pos: 65-66. TTS-VA. Pr: 0.1962
Zm00001d013907	SP	0.000000	0.999995	0.000000	0.000005	0.000000	CS pos: 28-29. AAA-QQ. Pr: 0.4190
Zm00001d013999	OTHER	0.814973	0.024118	0.159796	0.000849	0.000263
Zm00001d014073	SP	0.344241	0.648783	0.006953	0.000022	0.000000	CS pos: 23-24. AIT-GP. Pr: 0.1526
Zm00001d014192	OTHER	0.988934	0.000080	0.010983	0.000003	0.000000
Zm00001d014284	OTHER	0.608031	0.391790	0.000169	0.000010	0.000000
Zm00001d014299	SP	0.203932	0.795265	0.000121	0.000081	0.000601	CS pos: 25-26. IYA-LL. Pr: 0.8387
Zm00001d014445	OTHER	0.992052	0.000434	0.007422	0.000077	0.000015
Zm00001d014600	cTP	0.000224	0.000000	0.000196	0.539246	0.460334	CS pos: 38-39. SCR-AS. Pr: 0.3353
Zm00001d014659	OTHER	0.952284	0.030399	0.000392	0.016787	0.000139
Zm00001d014704	SP	0.000019	0.999854	0.000000	0.000126	0.000000	CS pos: 25-26. PQA-DT. Pr: 0.5913
Zm00001d014778	OTHER	0.624955	0.000022	0.000653	0.373708	0.000663
Zm00001d014781	cTP	0.234310	0.000085	0.067746	0.697065	0.000795	CS pos: 35-36. RNA-AS. Pr: 0.3354
Zm00001d014790	cTP	0.139615	0.000235	0.001076	0.858154	0.000920	CS pos: 54-55. SRC-EI. Pr: 0.1235
Zm00001d014899	cTP	0.110020	0.000261	0.007617	0.612976	0.269126	CS pos: 60-61. GWA-DL. Pr: 0.1338
Zm00001d014947	OTHER	0.999565	0.000003	0.000000	0.000430	0.000002
Zm00001d014954	SP	0.436446	0.563095	0.000189	0.000182	0.000088	CS pos: 16-17. DGA-TN. Pr: 0.1061
Zm00001d014972	OTHER	0.999964	0.000011	0.000025	0.000000	0.000000
Zm00001d014991	OTHER	0.852491	0.128496	0.018940	0.000072	0.000001
Zm00001d015030	cTP	0.402953	0.000132	0.156169	0.426446	0.014301	CS pos: 54-55. VTA-GA. Pr: 0.1971
Zm00001d015084	OTHER	0.660593	0.145026	0.085341	0.106636	0.002404
Zm00001d015126	OTHER	0.998493	0.000771	0.000477	0.000256	0.000003
Zm00001d015200	OTHER	0.986715	0.000037	0.000178	0.012607	0.000464
Zm00001d015279	OTHER	0.639263	0.010412	0.350189	0.000109	0.000028
Zm00001d015374	cTP	0.069750	0.000009	0.000045	0.929845	0.000351	CS pos: 42-43. LRA-GS. Pr: 0.5856
Zm00001d015431	OTHER	0.801108	0.002885	0.195880	0.000111	0.000017
Zm00001d015484	cTP	0.280860	0.062595	0.044615	0.609444	0.002487	CS pos: 54-55. TPA-AS. Pr: 0.1694
Zm00001d015569	OTHER	0.955441	0.001591	0.001044	0.041357	0.000567
Zm00001d015613	OTHER	0.992229	0.000537	0.000042	0.006988	0.000205
Zm00001d015705	cTP	0.023279	0.000124	0.007268	0.969156	0.000173	CS pos: 40-41. IRA-EA. Pr: 0.5587
Zm00001d015837	OTHER	0.989928	0.006538	0.003299	0.000193	0.000041
Zm00001d015918	mTP	0.061210	0.000034	0.696338	0.242412	0.000006	CS pos: 62-63. RGY-AA. Pr: 0.7535
Zm00001d015929	cTP	0.139804	0.000001	0.019617	0.840330	0.000248	CS pos: 51-52. LRA-SA. Pr: 0.3932
Zm00001d015985	OTHER	0.959962	0.039991	0.000047	0.000000	0.000000
Zm00001d016016	OTHER	0.979771	0.007625	0.012487	0.000004	0.000113
Zm00001d016019	OTHER	0.762459	0.017315	0.045564	0.156153	0.018510
Zm00001d016070	OTHER	0.963720	0.036275	0.000005	0.000000	0.000000
Zm00001d016144	OTHER	0.998650	0.000589	0.000624	0.000135	0.000002
Zm00001d016469	OTHER	0.657233	0.010249	0.192769	0.073501	0.066249
Zm00001d016542	cTP	0.001016	0.000001	0.002348	0.916788	0.079848	CS pos: 48-49. TAY-AV. Pr: 0.5287
Zm00001d016561	SP	0.001018	0.921214	0.000137	0.077629	0.000002	CS pos: 21-22. AMA-NR. Pr: 0.5114
Zm00001d016588	OTHER	0.999741	0.000249	0.000010	0.000000	0.000000
Zm00001d016665	OTHER	0.999693	0.000216	0.000014	0.000076	0.000001
Zm00001d016691	OTHER	0.992217	0.000048	0.006499	0.001116	0.000120
Zm00001d016702	cTP	0.001427	0.000000	0.000446	0.997801	0.000326	CS pos: 63-64. RAR-AG. Pr: 0.1834
Zm00001d016705	SP	0.335581	0.614605	0.044477	0.004205	0.001132	CS pos: 35-36. SLS-RL. Pr: 0.3810
Zm00001d016714	cTP	0.055369	0.000006	0.000028	0.943678	0.000919	CS pos: 58-59. LRC-SP. Pr: 0.6062
Zm00001d017097	cTP	0.004602	0.000002	0.003972	0.990929	0.000494	CS pos: 47-48. VRM-GA. Pr: 0.8433
Zm00001d017151	OTHER	0.999934	0.000038	0.000024	0.000001	0.000002
Zm00001d017179	cTP	0.005599	0.000008	0.013185	0.980890	0.000318	CS pos: 60-61. RCR-SI. Pr: 0.2344
Zm00001d017345	mTP	0.024541	0.000077	0.969901	0.005425	0.000055	CS pos: 48-49. WRG-SQ. Pr: 0.3383
Zm00001d017435	cTP	0.076788	0.000014	0.157649	0.765240	0.000309	CS pos: 41-42. VVA-SA. Pr: 0.3659
Zm00001d017449	OTHER	0.837874	0.005621	0.151366	0.005127	0.000013
Zm00001d017621	lTP	0.011369	0.000066	0.000961	0.316849	0.670754	CS pos lTP: 65-66. ALA-CT. Pr: 0.8599; CS pos cTP: 35-36. Pr: 0.3463
Zm00001d017622	OTHER	0.999975	0.000018	0.000007	0.000000	0.000000
Zm00001d017930	OTHER	0.999870	0.000127	0.000002	0.000000	0.000000
Zm00001d018034	OTHER	0.993532	0.000005	0.000005	0.006457	0.000001
Zm00001d018099	SP	0.000051	0.999946	0.000003	0.000000	0.000000	CS pos: 25-26. AAA-AS. Pr: 0.5524
Zm00001d018131	SP	0.180778	0.786040	0.023261	0.000197	0.009724	CS pos: ?. Probable protein fragment
Zm00001d018146	OTHER	0.762511	0.237409	0.000065	0.000012	0.000003
Zm00001d018348	cTP	0.136227	0.000051	0.066972	0.792953	0.003796	CS pos: 44-45. PPA-AK. Pr: 0.1781
Zm00001d018359	OTHER	0.999981	0.000018	0.000001	0.000000	0.000000
Zm00001d018362	OTHER	0.998853	0.000711	0.000349	0.000067	0.000020
Zm00001d018386	cTP	0.010699	0.002722	0.010681	0.975650	0.000249	CS pos: 53-54. ITR-KV. Pr: 0.1416
Zm00001d018393	OTHER	0.996490	0.003508	0.000001	0.000000	0.000000
Zm00001d018412	cTP	0.000008	0.000000	0.000001	0.999698	0.000293	CS pos: 39-40. IVA-QG. Pr: 0.7922
Zm00001d018413	OTHER	0.491630	0.057438	0.431427	0.000130	0.019376
Zm00001d018464	cTP	0.182921	0.006587	0.251313	0.469787	0.089392	CS pos: 44-45. TVA-SA. Pr: 0.1130
Zm00001d018466	cTP	0.000806	0.000001	0.002082	0.996876	0.000234	CS pos: 57-58. VTA-SA. Pr: 0.4019
Zm00001d018467	cTP	0.000838	0.000067	0.005216	0.698519	0.295360	CS pos: 60-61. ASA-AG. Pr: 0.6040
Zm00001d018468	OTHER	0.959854	0.040138	0.000003	0.000004	0.000001
Zm00001d018498	OTHER	0.991287	0.008709	0.000004	0.000000	0.000000
Zm00001d018544	cTP	0.273614	0.001103	0.200620	0.524577	0.000086	CS pos: 43-44. VSA-RR. Pr: 0.3162
Zm00001d018639	OTHER	0.944986	0.054979	0.000034	0.000000	0.000000
Zm00001d018668	OTHER	0.951265	0.048353	0.000382	0.000000	0.000000
Zm00001d018693	OTHER	0.998880	0.000094	0.000031	0.000995	0.000000
Zm00001d018838	cTP	0.291342	0.000016	0.004891	0.703202	0.000549	CS pos: 40-41. ICC-IG. Pr: 0.4833
Zm00001d018895	cTP	0.431577	0.000043	0.044558	0.523722	0.000099	CS pos: 59-60. ARA-RG. Pr: 0.1561
Zm00001d018903	cTP	0.335699	0.002055	0.006373	0.653346	0.002528	CS pos: 53-54. VAC-GA. Pr: 0.5292
Zm00001d019057	SP	0.013352	0.986401	0.000176	0.000069	0.000001	CS pos: 21-22. AGA-AR. Pr: 0.2594
Zm00001d019059	SP	0.000022	0.999978	0.000000	0.000000	0.000000	CS pos: 27-28. ATA-NA. Pr: 0.4572
Zm00001d019124	cTP	0.163347	0.000015	0.000029	0.835899	0.000710	CS pos: 52-53. VRA-AP. Pr: 0.3407
Zm00001d019479	OTHER	0.667717	0.172173	0.040499	0.106809	0.012802
Zm00001d019595	OTHER	0.978773	0.013402	0.003112	0.003841	0.000872
Zm00001d019956	cTP	0.177213	0.043247	0.046036	0.547572	0.185932	CS pos: 59-60. RIC-SA. Pr: 0.3299
Zm00001d020025	SP	0.299890	0.683824	0.011146	0.000736	0.004404	CS pos: 28-29. VNQ-LK. Pr: 0.3008
Zm00001d020042	OTHER	0.896369	0.010415	0.027566	0.064835	0.000814
Zm00001d020108	OTHER	0.677179	0.322473	0.000303	0.000038	0.000007
Zm00001d020381	SP	0.418099	0.473478	0.097324	0.000711	0.010388	CS pos: 27-28. CAG-AQ. Pr: 0.5651
Zm00001d020402	SP	0.060448	0.479888	0.231794	0.167820	0.060050	CS pos: ?. Probable protein fragment
Zm00001d020775	OTHER	0.996635	0.000255	0.000080	0.001339	0.001691
Zm00001d020926	OTHER	0.999911	0.000088	0.000000	0.000000	0.000000
Zm00001d020971	OTHER	0.771239	0.000063	0.000315	0.221987	0.006397
Zm00001d021046	OTHER	0.999510	0.000092	0.000398	0.000000	0.000000
Zm00001d021060	cTP	0.001993	0.000004	0.004789	0.916667	0.076547	CS pos: 55-56. VAY-AQ. Pr: 0.5034
Zm00001d021177	lTP	0.288265	0.000034	0.000009	0.308323	0.403368	CS pos lTP: 70-71. AGA-AS. Pr: 0.4071; CS pos cTP: 50-51. Pr: 0.1399
Zm00001d021245	cTP	0.000463	0.000003	0.007462	0.991975	0.000098	CS pos: 54-55. ISC-AA. Pr: 0.5178
Zm00001d021246	OTHER	0.828536	0.098932	0.041489	0.007819	0.023224
Zm00001d021295	OTHER	0.973941	0.000412	0.025571	0.000038	0.000038
Zm00001d021301	OTHER	0.957263	0.003066	0.002014	0.036613	0.001045
Zm00001d021340	SP	0.000067	0.999909	0.000024	0.000001	0.000000	CS pos: 30-31. TTA-KD. Pr: 0.4255
Zm00001d021351	OTHER	0.688511	0.310814	0.000666	0.000008	0.000000
Zm00001d021450	OTHER	0.999862	0.000028	0.000001	0.000109	0.000000
Zm00001d021596	OTHER	0.624366	0.000393	0.000111	0.375119	0.000011
Zm00001d021708	OTHER	0.724215	0.000302	0.167077	0.108296	0.000111
Zm00001d021773	cTP	0.277352	0.036137	0.039852	0.645923	0.000735	CS pos: 51-52. AAC-AD. Pr: 0.3827
Zm00001d021788	OTHER	0.999934	0.000052	0.000014	0.000000	0.000000
Zm00001d021850	SP	0.000069	0.999931	0.000000	0.000000	0.000000	CS pos: 20-21. ASA-AV. Pr: 0.6967
Zm00001d021881	cTP	0.410263	0.006061	0.116865	0.426678	0.040134	CS pos: 70-71. PQM-AA. Pr: 0.1917
Zm00001d021899	cTP	0.001499	0.000001	0.000004	0.997598	0.000899	CS pos: 55-56. VVA-SS. Pr: 0.6404
Zm00001d021950	OTHER	0.999952	0.000042	0.000004	0.000001	0.000000
Zm00001d022042	SP	0.437519	0.561978	0.000501	0.000002	0.000001	CS pos: ?. Probable protein fragment
Zm00001d022112	cTP	0.025856	0.000057	0.135011	0.530476	0.308599	CS pos: 71-72. ALA-TL. Pr: 0.2772
Zm00001d022188	cTP	0.083939	0.001191	0.008053	0.801520	0.105297	CS pos: 65-66. VSA-AA. Pr: 0.2424
Zm00001d022200	OTHER	0.999935	0.000010	0.000054	0.000000	0.000000
Zm00001d022203	cTP	0.116473	0.000434	0.003779	0.574050	0.305265	CS pos: 65-66. VEA-SD. Pr: 0.5739
Zm00001d022209	OTHER	0.998309	0.000295	0.001329	0.000066	0.000002
Zm00001d022272	OTHER	0.996219	0.003438	0.000341	0.000002	0.000001
Zm00001d022326	OTHER	0.850295	0.149382	0.000217	0.000068	0.000038
Zm00001d022381	OTHER	0.998182	0.000767	0.001041	0.000009	0.000001
Zm00001d022388	OTHER	0.999537	0.000454	0.000005	0.000003	0.000001
Zm00001d022395	mTP	0.035223	0.006752	0.646957	0.311041	0.000026	CS pos: 29-30. RPL-GT. Pr: 0.4245
Zm00001d022420	OTHER	0.999368	0.000626	0.000005	0.000001	0.000000
Zm00001d022516	OTHER	0.982724	0.006891	0.010217	0.000143	0.000025
Zm00001d022544	OTHER	0.966854	0.000793	0.029810	0.001763	0.000781
Zm00001d022588	OTHER	0.999894	0.000101	0.000005	0.000000	0.000000
Zm00001d022602	cTP	0.389256	0.024292	0.000284	0.560267	0.025901	CS pos: 71-72. ARC-AC. Pr: 0.1356
Zm00001d023292	SP	0.121155	0.878652	0.000188	0.000002	0.000004	CS pos: 34-35. CMS-LN. Pr: 0.4714
Zm00001d023314	OTHER	0.993365	0.002109	0.002597	0.001841	0.000088
Zm00001d023343	SP	0.000000	0.999999	0.000000	0.000001	0.000000	CS pos: 28-29. SEA-AI. Pr: 0.9264
Zm00001d023426	SP	0.007383	0.990869	0.000650	0.001026	0.000072	CS pos: 30-31. VSG-IR. Pr: 0.8675
Zm00001d023516	OTHER	0.931375	0.068503	0.000114	0.000007	0.000001
Zm00001d023529	OTHER	0.999997	0.000001	0.000001	0.000000	0.000000
Zm00001d023538	OTHER	0.764466	0.205994	0.024877	0.004470	0.000193
Zm00001d023698	OTHER	0.594939	0.392798	0.001487	0.000581	0.010195
Zm00001d023759	OTHER	0.999802	0.000097	0.000099	0.000001	0.000002
Zm00001d023792	OTHER	0.997885	0.002007	0.000022	0.000011	0.000074
Zm00001d023802	OTHER	0.994731	0.001882	0.000212	0.003068	0.000107
Zm00001d023888	cTP	0.006469	0.000006	0.011272	0.973778	0.008476	CS pos: 55-56. LRA-AD. Pr: 0.5232
Zm00001d023987	OTHER	0.999222	0.000706	0.000031	0.000040	0.000000
Zm00001d024009	OTHER	0.999919	0.000053	0.000027	0.000000	0.000000
Zm00001d024409	SP	0.303727	0.687506	0.008711	0.000045	0.000011	CS pos: 29-30. SAA-GP. Pr: 0.7616
Zm00001d024519	OTHER	0.910457	0.088543	0.000261	0.000006	0.000732
Zm00001d024676	OTHER	0.844682	0.009926	0.021261	0.080991	0.043140
Zm00001d024718	OTHER	0.906442	0.083256	0.009223	0.000963	0.000117
Zm00001d024778	OTHER	0.744404	0.246493	0.008760	0.000252	0.000090
Zm00001d024804	OTHER	0.745394	0.213749	0.000540	0.039630	0.000687
Zm00001d024965	OTHER	0.495834	0.193212	0.306562	0.004385	0.000006
Zm00001d024966	cTP	0.001483	0.000004	0.112139	0.863871	0.022504	CS pos: 55-56. LFC-SL. Pr: 0.4167
Zm00001d025011	OTHER	0.822613	0.015556	0.106121	0.053095	0.002615
Zm00001d025099	OTHER	0.999797	0.000146	0.000057	0.000000	0.000000
Zm00001d025249	lTP	0.000123	0.000002	0.000084	0.290447	0.709345	CS pos lTP: 58-59. SSC-KV. Pr: 0.3863; CS pos cTP: 44-45. Pr: 0.2610
Zm00001d025273	cTP	0.316146	0.000023	0.009753	0.672987	0.001091	CS pos: 88-89. VRA-MF. Pr: 0.4445
Zm00001d025322	OTHER	0.999881	0.000074	0.000037	0.000007	0.000000
Zm00001d025340	OTHER	0.770015	0.171146	0.046332	0.012387	0.000121
Zm00001d025401	OTHER	0.999981	0.000016	0.000003	0.000000	0.000000
Zm00001d025509	cTP	0.000848	0.000000	0.000136	0.998577	0.000438	CS pos: 39-40. VRA-SA. Pr: 0.8538
Zm00001d025544	cTP	0.013442	0.000005	0.000311	0.983825	0.002417	CS pos: 52-53. GRC-AA. Pr: 0.3155
Zm00001d025617	OTHER	0.984325	0.015007	0.000653	0.000000	0.000014
Zm00001d025640	cTP	0.131828	0.000101	0.000185	0.865781	0.002106	CS pos: 38-39. PPT-AT. Pr: 0.1737
Zm00001d025711	OTHER	0.539088	0.001556	0.001686	0.386994	0.070676
Zm00001d025773	SP	0.039037	0.713189	0.247286	0.000479	0.000008	CS pos: 33-34. GQA-GT. Pr: 0.7037
Zm00001d025892	mTP	0.007591	0.000003	0.992349	0.000057	0.000000	CS pos: 69-70. SMF-SN. Pr: 0.5377
Zm00001d025900	OTHER	0.998574	0.000696	0.000230	0.000486	0.000014
Zm00001d025901	SP	0.073430	0.926503	0.000008	0.000060	0.000000	CS pos: 28-29. VVG-FR. Pr: 0.7726
Zm00001d026148	OTHER	0.937769	0.057810	0.001648	0.002402	0.000370
Zm00001d026244	cTP	0.306763	0.000371	0.011240	0.381858	0.299769	CS pos: 93-94. ARA-LA. Pr: 0.1596
Zm00001d026282	SP	0.000210	0.999144	0.000002	0.000256	0.000389	CS pos: 35-36. AAA-CP. Pr: 0.6678
Zm00001d026437	cTP	0.088498	0.000002	0.000004	0.911473	0.000022	CS pos: 60-61. VAA-GS. Pr: 0.4218
Zm00001d026439	OTHER	0.999605	0.000388	0.000007	0.000000	0.000000
Zm00001d026501	OTHER	0.972758	0.004977	0.011531	0.006498	0.004237
Zm00001d026543	cTP	0.004235	0.000000	0.000477	0.985761	0.009528	CS pos: 44-45. RAM-AQ. Pr: 0.2704
Zm00001d026560	cTP	0.001968	0.000002	0.103464	0.894115	0.000451	CS pos: 47-48. CRC-LV. Pr: 0.5645
Zm00001d026632	OTHER	0.848367	0.001304	0.001377	0.112663	0.036288
Zm00001d026645	OTHER	0.995791	0.002069	0.001345	0.000571	0.000224
Zm00001d026700	cTP	0.157455	0.000045	0.037307	0.802962	0.002231	CS pos: 42-43. VRA-AQ. Pr: 0.8429
Zm00001d027291	SP	0.000001	0.999999	0.000000	0.000000	0.000000	CS pos: 28-29. VAA-CG. Pr: 0.7818
Zm00001d027309	OTHER	0.606808	0.062649	0.243891	0.086628	0.000025
Zm00001d027332	SP	0.000000	1.000000	0.000000	0.000000	0.000000	CS pos: 30-31. ASA-AS. Pr: 0.6627
Zm00001d027367	OTHER	0.576608	0.354121	0.062572	0.004303	0.002397
Zm00001d027369	cTP	0.004228	0.001213	0.000647	0.993272	0.000640	CS pos: 47-48. IMS-AL. Pr: 0.5536
Zm00001d027487	OTHER	0.905178	0.046571	0.045568	0.001068	0.001615
Zm00001d027532	OTHER	0.984914	0.014647	0.000273	0.000163	0.000002
Zm00001d027573	cTP	0.002857	0.000010	0.008954	0.987555	0.000624	CS pos: 47-48. ASR-AD. Pr: 0.3026
Zm00001d027581	cTP	0.000288	0.000001	0.000396	0.878651	0.120665	CS pos: 88-89. VTA-VF. Pr: 0.2490
Zm00001d027597	cTP	0.308574	0.000048	0.009419	0.563576	0.118384	CS pos: 108-109. ALA-TA. Pr: 0.1881
Zm00001d027613	SP	0.201149	0.798532	0.000187	0.000011	0.000121	CS pos: ?. Probable protein fragment
Zm00001d027619	cTP	0.186644	0.292368	0.000383	0.519470	0.001136	CS pos: 53-54. RRC-HV. Pr: 0.1691
Zm00001d027659	OTHER	0.999626	0.000367	0.000006	0.000000	0.000002
Zm00001d027742	OTHER	0.990078	0.004176	0.004119	0.001618	0.000009
Zm00001d027850	cTP	0.306268	0.000410	0.019871	0.671998	0.001454	CS pos: 41-42. ARC-AT. Pr: 0.8395
Zm00001d027879	lTP	0.145072	0.000072	0.000011	0.398832	0.456014	CS pos lTP: 66-67. ADA-AS. Pr: 0.6830; CS pos cTP: 33-34. Pr: 0.4642
Zm00001d027885	OTHER	0.688444	0.005222	0.305797	0.000532	0.000005
Zm00001d027936	OTHER	0.992452	0.007450	0.000097	0.000000	0.000000
Zm00001d028207	mTP	0.358576	0.000070	0.533056	0.108249	0.000048	CS pos: 34-35. TRS-SA. Pr: 0.1459
Zm00001d028260	OTHER	0.999216	0.000698	0.000025	0.000059	0.000003
Zm00001d028298	OTHER	0.519799	0.000016	0.001092	0.477723	0.001370
Zm00001d028338	cTP	0.031204	0.000023	0.000121	0.937323	0.031329	CS pos: 57-58. RLA-AM. Pr: 0.3162
Zm00001d028474	OTHER	0.645020	0.050000	0.300228	0.003323	0.001428
Zm00001d028568	OTHER	0.828161	0.098062	0.072283	0.001221	0.000272
Zm00001d028601	OTHER	0.935146	0.019946	0.044867	0.000015	0.000027
Zm00001d028630	OTHER	0.998312	0.000407	0.000835	0.000438	0.000007
Zm00001d028671	OTHER	0.937491	0.001826	0.018205	0.041935	0.000543
Zm00001d028704	cTP	0.008328	0.000023	0.045406	0.945222	0.001021	CS pos: 63-64. AKF-GA. Pr: 0.1197
Zm00001d028712	OTHER	0.981857	0.015241	0.002882	0.000005	0.000015
Zm00001d028745	cTP	0.004821	0.000007	0.003771	0.990553	0.000849	CS pos: 48-49. VRA-VR. Pr: 0.2559
Zm00001d028756	cTP	0.167567	0.000005	0.000601	0.829380	0.002448	CS pos: 73-74. WRR-AT. Pr: 0.4892
Zm00001d028880	cTP	0.000166	0.000007	0.000229	0.999452	0.000146	CS pos: 47-48. GVA-AS. Pr: 0.4378
Zm00001d028915	OTHER	0.854735	0.023038	0.000001	0.122156	0.000071
Zm00001d029102	OTHER	0.999936	0.000032	0.000009	0.000023	0.000000
Zm00001d029105	OTHER	0.992618	0.000192	0.000004	0.007117	0.000069
Zm00001d029121	OTHER	0.901495	0.098498	0.000007	0.000000	0.000000
Zm00001d029151	OTHER	0.617658	0.024365	0.352079	0.004846	0.001051
Zm00001d029208	OTHER	0.999661	0.000318	0.000020	0.000001	0.000001
Zm00001d029324	SP	0.394664	0.604277	0.000527	0.000416	0.000115	CS pos: 32-33. AGG-HI. Pr: 0.8574
Zm00001d029378	OTHER	0.999939	0.000060	0.000001	0.000000	0.000000
Zm00001d029394	OTHER	0.994560	0.004916	0.000281	0.000240	0.000002
Zm00001d029444	OTHER	0.409702	0.310707	0.000905	0.275433	0.003254
Zm00001d029482	OTHER	0.976225	0.017770	0.005699	0.000131	0.000176
Zm00001d029498	OTHER	0.999938	0.000062	0.000000	0.000000	0.000000
Zm00001d029572	OTHER	0.994084	0.003584	0.002331	0.000001	0.000001
Zm00001d029608	OTHER	0.708060	0.000631	0.061466	0.206561	0.023281
Zm00001d029745	cTP	0.018115	0.000044	0.000008	0.979229	0.002604	CS pos: 66-67. VAM-AA. Pr: 0.4919
Zm00001d029809	cTP	0.014084	0.009000	0.004407	0.972185	0.000324	CS pos: 54-55. PLR-SL. Pr: 0.2295
Zm00001d029848	SP	0.390541	0.608819	0.000028	0.000000	0.000612	CS pos: 17-18. VEE-RL. Pr: 0.2280
Zm00001d030010	cTP	0.098756	0.000042	0.225424	0.660124	0.015655	CS pos: 89-90. RAR-AV. Pr: 0.1541
Zm00001d030048	cTP	0.039737	0.000015	0.025897	0.911720	0.022631	CS pos: 63-64. ARA-LL. Pr: 0.2497
Zm00001d030074	cTP	0.336318	0.000069	0.011449	0.652122	0.000043	CS pos: 56-57. RGR-GG. Pr: 0.1737
Zm00001d030109	cTP	0.268546	0.000431	0.010908	0.719361	0.000754	CS pos: 67-68. PRA-SV. Pr: 0.5570
Zm00001d030526	SP	0.428429	0.533905	0.000744	0.031743	0.005179	CS pos: 32-33. VHA-RR. Pr: 0.9256
Zm00001d030593	OTHER	0.999770	0.000198	0.000006	0.000026	0.000000
Zm00001d030623	cTP	0.010917	0.000287	0.102450	0.885920	0.000426	CS pos: 55-56. KCY-IT. Pr: 0.3401
Zm00001d030624	OTHER	0.922538	0.000064	0.000002	0.077346	0.000050
Zm00001d030678	OTHER	0.999668	0.000087	0.000212	0.000034	0.000000
Zm00001d030688	SP	0.388797	0.443502	0.019507	0.005957	0.142237	CS pos: ?. Probable protein fragment
Zm00001d030725	OTHER	0.999638	0.000355	0.000006	0.000000	0.000000
Zm00001d031013	OTHER	0.999878	0.000073	0.000048	0.000001	0.000000
Zm00001d031168	OTHER	0.998045	0.001872	0.000075	0.000006	0.000002
Zm00001d031256	OTHER	0.999786	0.000057	0.000131	0.000024	0.000002
Zm00001d031258	OTHER	0.449963	0.353773	0.190895	0.002346	0.003024
Zm00001d031300	OTHER	0.757748	0.004444	0.032897	0.204647	0.000265
Zm00001d031303	OTHER	0.995205	0.000605	0.004173	0.000017	0.000001
Zm00001d031325	cTP	0.462048	0.000015	0.007887	0.529324	0.000726	CS pos: 41-42. VQS-ST. Pr: 0.2232
Zm00001d031420	OTHER	0.999734	0.000244	0.000021	0.000001	0.000000
Zm00001d031421	lTP	0.010675	0.026733	0.000215	0.333290	0.629087	CS pos lTP: 74-75. SRA-EA. Pr: 0.6351; CS pos cTP: 56-57. Pr: 0.1956
Zm00001d031423	OTHER	0.999958	0.000036	0.000000	0.000005	0.000000
Zm00001d031484	lTP	0.000005	0.000000	0.000001	0.266831	0.733163	CS pos lTP: 83-84. ALA-DE. Pr: 0.9023; CS pos cTP: 47-48. Pr: 0.3964
Zm00001d031496	cTP	0.056289	0.000015	0.003522	0.939750	0.000425	CS pos: 44-45. AVA-SR. Pr: 0.3630
Zm00001d031514	cTP	0.002925	0.000932	0.000057	0.996052	0.000033	CS pos: 51-52. VGC-AS. Pr: 0.7446
Zm00001d031696	cTP	0.001825	0.000005	0.000195	0.750975	0.246999	CS pos: 89-90. VAA-GL. Pr: 0.2924
Zm00001d031727	SP	0.188504	0.750071	0.011782	0.000822	0.048821	CS pos: ?. Probable protein fragment
Zm00001d031809	OTHER	0.960247	0.039670	0.000045	0.000036	0.000002
Zm00001d031856	cTP	0.436861	0.060936	0.039296	0.461864	0.001042	CS pos: 45-46. VSA-RA. Pr: 0.4089
Zm00001d031945	cTP	0.022803	0.001069	0.086740	0.853629	0.035759	CS pos: 40-41. VRA-QP. Pr: 0.4498
Zm00001d031953	cTP	0.018037	0.000142	0.020659	0.947906	0.013256	CS pos: 43-44. VRA-QP. Pr: 0.4462
Zm00001d031969	cTP	0.047183	0.056204	0.000033	0.863182	0.033398	CS pos: 47-48. LVA-SS. Pr: 0.4731
Zm00001d032156	OTHER	0.995646	0.002538	0.001786	0.000027	0.000004
Zm00001d032198	OTHER	0.759397	0.024481	0.215706	0.000348	0.000068
Zm00001d032229	OTHER	0.888113	0.105592	0.005132	0.001151	0.000012
Zm00001d032272	cTP	0.016411	0.000135	0.012988	0.970043	0.000423	CS pos: 35-36. VAA-AA. Pr: 0.3941
Zm00001d032318	OTHER	0.898903	0.000170	0.032130	0.068778	0.000019
Zm00001d032333	cTP	0.058984	0.000058	0.000041	0.938848	0.002069	CS pos: 63-64. VAA-AA. Pr: 0.5170
Zm00001d032383	cTP	0.002539	0.000015	0.015199	0.981063	0.001183	CS pos: 72-73. SCS-AA. Pr: 0.3580
Zm00001d032560	OTHER	0.481069	0.000556	0.015816	0.472605	0.029954
Zm00001d032603	OTHER	0.976385	0.012254	0.011342	0.000002	0.000017
Zm00001d032604	cTP	0.045114	0.000129	0.028950	0.923883	0.001924	CS pos: 47-48. ARA-RR. Pr: 0.4218
Zm00001d032615	OTHER	0.931396	0.066229	0.000657	0.001673	0.000044
Zm00001d032955	OTHER	0.998517	0.001194	0.000181	0.000105	0.000003
Zm00001d033018	OTHER	0.658464	0.031699	0.012379	0.285777	0.011682
Zm00001d033091	cTP	0.000003	0.000000	0.000002	0.999925	0.000070	CS pos: 46-47. VAA-AG. Pr: 0.4363
Zm00001d033098	OTHER	0.989927	0.008662	0.000336	0.000804	0.000271
Zm00001d033150	cTP	0.017094	0.000024	0.000288	0.970737	0.011857	CS pos: 41-42. LFC-SR. Pr: 0.2698
Zm00001d033338	cTP	0.031671	0.000002	0.000052	0.967197	0.001078	CS pos: 43-44. VRA-VA. Pr: 0.4388
Zm00001d033366	cTP	0.236389	0.000141	0.001013	0.761467	0.000991	CS pos: 48-49. VAS-AS. Pr: 0.3701
Zm00001d033473	cTP	0.100658	0.000903	0.011791	0.884280	0.002368	CS pos: 45-46. PRA-VA. Pr: 0.1864
Zm00001d033483	OTHER	0.999874	0.000087	0.000038	0.000000	0.000000
Zm00001d033527	cTP	0.021861	0.000534	0.000036	0.973751	0.003817	CS pos: 61-62. PRA-AG. Pr: 0.3287
Zm00001d033633	OTHER	0.999739	0.000151	0.000109	0.000000	0.000000
Zm00001d033634	cTP	0.055672	0.000010	0.000243	0.943685	0.000389	CS pos: 59-60. VAR-VG. Pr: 0.4667
Zm00001d033654	OTHER	0.999907	0.000093	0.000000	0.000000	0.000000
Zm00001d033666	cTP	0.454628	0.020786	0.011493	0.510912	0.002180	CS pos: 52-53. VSC-AP. Pr: 0.1769
Zm00001d033717	cTP	0.001832	0.000001	0.002000	0.972203	0.023963	CS pos: 38-39. ALA-RR. Pr: 0.4117
Zm00001d033797	OTHER	0.839635	0.137660	0.018220	0.004195	0.000290
Zm00001d033872	cTP	0.018850	0.000062	0.001216	0.978667	0.001205	CS pos: 53-54. VRR-SL. Pr: 0.4562
Zm00001d033873	cTP	0.037099	0.000149	0.005921	0.955607	0.001224	CS pos: 62-63. TPA-AA. Pr: 0.2471
Zm00001d033893	OTHER	0.490256	0.000777	0.032204	0.414335	0.062429
Zm00001d033922	OTHER	0.976808	0.000231	0.000266	0.022678	0.000018
Zm00001d033925	mTP	0.014074	0.000071	0.983932	0.001908	0.000015	CS pos: 39-40. RFM-SV. Pr: 0.5000
Zm00001d033983	OTHER	0.987337	0.001271	0.000352	0.010706	0.000334
Zm00001d033985	OTHER	0.552756	0.002771	0.012979	0.330480	0.101013
Zm00001d034020	cTP	0.033240	0.007142	0.266394	0.691813	0.001412	CS pos: 71-72. PFR-AV. Pr: 0.1428
Zm00001d034031	OTHER	1.000000	0.000000	0.000000	0.000000	0.000000
Zm00001d034245	OTHER	0.998260	0.001289	0.000450	0.000000	0.000001
Zm00001d034249	OTHER	0.999984	0.000016	0.000001	0.000000	0.000000
Zm00001d034318	cTP	0.022110	0.001358	0.017663	0.957932	0.000936	CS pos: 66-67. LRA-GI. Pr: 0.2805
Zm00001d034338	cTP	0.155372	0.005118	0.036878	0.798020	0.004613	CS pos: 47-48. RMA-QR. Pr: 0.2640
Zm00001d034401	cTP	0.087136	0.000038	0.108756	0.753842	0.050227	CS pos: 60-61. RCF-ST. Pr: 0.3535
Zm00001d034486	OTHER	0.999646	0.000238	0.000109	0.000006	0.000001
Zm00001d034523	cTP	0.158782	0.000091	0.000410	0.819821	0.020896	CS pos: 55-56. VFA-VA. Pr: 0.4492
Zm00001d034558	OTHER	0.999958	0.000040	0.000001	0.000001	0.000000
Zm00001d034561	OTHER	0.847836	0.001124	0.040778	0.035334	0.074928
Zm00001d034586	OTHER	0.997572	0.000404	0.002017	0.000002	0.000005
Zm00001d034665	OTHER	0.997891	0.000615	0.000188	0.001185	0.000122
Zm00001d034673	OTHER	0.751549	0.248419	0.000032	0.000001	0.000000
Zm00001d034705	cTP	0.000134	0.000273	0.000725	0.998797	0.000070	CS pos: 34-35. PPA-AS. Pr: 0.4414
Zm00001d034764	OTHER	0.775717	0.042828	0.175435	0.005039	0.000982
Zm00001d034784	OTHER	0.692733	0.115357	0.111257	0.080539	0.000114
Zm00001d034828	cTP	0.001307	0.000050	0.002283	0.996070	0.000290	CS pos: 40-41. VLL-SA. Pr: 0.3006
Zm00001d034857	cTP	0.000798	0.000001	0.000126	0.998357	0.000718	CS pos: 62-63. VRC-LA. Pr: 0.3508
Zm00001d034932	cTP	0.013399	0.000010	0.005557	0.980190	0.000844	CS pos: 54-55. VAL-AE. Pr: 0.2390
Zm00001d034935	cTP	0.142363	0.010085	0.058806	0.579379	0.209367	CS pos: 111-112. THA-AG. Pr: 0.2628
Zm00001d034969	cTP	0.470265	0.000015	0.022701	0.506959	0.000060	CS pos: 44-45. VRL-TV. Pr: 0.4213
Zm00001d034977	OTHER	0.999131	0.000750	0.000105	0.000007	0.000006
Zm00001d035051	OTHER	0.607578	0.373619	0.018799	0.000003	0.000000
Zm00001d035052	OTHER	0.999725	0.000084	0.000190	0.000000	0.000000
Zm00001d035081	cTP	0.326511	0.000081	0.001587	0.671766	0.000055	CS pos: 80-81. RVC-AA. Pr: 0.4387
Zm00001d035092	cTP	0.035868	0.000006	0.000722	0.946494	0.016911	CS pos: 54-55. ARA-RA. Pr: 0.1791
Zm00001d035169	cTP	0.125453	0.000045	0.004491	0.864286	0.005725	CS pos: 48-49. MKM-AY. Pr: 0.3012
Zm00001d035185	OTHER	0.999914	0.000076	0.000010	0.000000	0.000000
Zm00001d035201	cTP	0.270172	0.015254	0.003073	0.680293	0.031208	CS pos: 30-31. VLA-VA. Pr: 0.2205
Zm00001d035456	cTP	0.305253	0.000012	0.000151	0.694237	0.000347	CS pos: 47-48. IRA-LP. Pr: 0.3897
Zm00001d035551	OTHER	0.999994	0.000000	0.000006	0.000000	0.000000
Zm00001d035662	OTHER	0.845069	0.154900	0.000001	0.000009	0.000021
Zm00001d035664	OTHER	0.987955	0.006633	0.004616	0.000422	0.000374
Zm00001d035698	OTHER	0.843951	0.000525	0.079398	0.076107	0.000019
Zm00001d035759	OTHER	0.572422	0.384796	0.042725	0.000036	0.000020
Zm00001d035878	OTHER	0.798629	0.011634	0.189661	0.000030	0.000047
Zm00001d035937	OTHER	0.789063	0.163217	0.045656	0.001851	0.000213
Zm00001d036145	OTHER	0.999163	0.000312	0.000001	0.000523	0.000000
Zm00001d036148	OTHER	0.637380	0.277528	0.053146	0.016635	0.015312
Zm00001d036274	OTHER	0.906422	0.002138	0.044422	0.012750	0.034268
Zm00001d036630	lTP	0.002440	0.000008	0.000802	0.391306	0.605444	CS pos lTP: 69-70. ALA-DE. Pr: 0.8916; CS pos cTP: 33-34. Pr: 0.6922
Zm00001d036642	mTP	0.020900	0.001730	0.691217	0.286042	0.000111	CS pos: 25-26. RHI-AS. Pr: 0.3317
Zm00001d036738	cTP	0.032322	0.000029	0.178009	0.789536	0.000103	CS pos: 50-51. LRA-AA. Pr: 0.5797
Zm00001d036827	OTHER	0.999818	0.000016	0.000020	0.000146	0.000000
Zm00001d036839	OTHER	0.980420	0.002531	0.001319	0.015135	0.000595
Zm00001d037108	OTHER	0.998016	0.001952	0.000027	0.000005	0.000000
Zm00001d037239	OTHER	0.985191	0.014808	0.000001	0.000000	0.000000
Zm00001d037240	SP	0.000670	0.999255	0.000001	0.000002	0.000071	CS pos: 23-24. ISA-AP. Pr: 0.8945
Zm00001d037275	SP	0.221943	0.607416	0.142755	0.027614	0.000272	CS pos: 34-35. ITG-NP. Pr: 0.4670
Zm00001d037361	lTP	0.052390	0.000169	0.271522	0.183419	0.492500	CS pos lTP: 112-113. ALA-LG. Pr: 0.9240; CS pos cTP: 27-28. Pr: 0.5952
Zm00001d037512	OTHER	0.701462	0.031092	0.190752	0.074938	0.001756
Zm00001d037513	SP	0.000026	0.999974	0.000000	0.000000	0.000000	CS pos: 22-23. SLA-LT. Pr: 0.6658
Zm00001d037631	cTP	0.142063	0.000459	0.002603	0.852947	0.001928	CS pos: 36-37. HAF-AG. Pr: 0.2672
Zm00001d037684	OTHER	0.971573	0.028424	0.000003	0.000000	0.000000
Zm00001d037777	SP	0.054069	0.674989	0.054125	0.078293	0.138523	CS pos: ?. Probable protein fragment
Zm00001d037875	OTHER	0.546675	0.121515	0.012423	0.319316	0.000071
Zm00001d037877	OTHER	0.546675	0.121515	0.012423	0.319316	0.000071
Zm00001d037984	cTP	0.000043	0.000000	0.000048	0.999494	0.000416	CS pos: 46-47. VRA-AE. Pr: 0.8190
Zm00001d038003	OTHER	0.979665	0.009276	0.002549	0.008284	0.000226
Zm00001d038126	OTHER	0.999905	0.000094	0.000000	0.000000	0.000000
Zm00001d038161	cTP	0.218421	0.000007	0.040714	0.740513	0.000345	CS pos: 62-63. PLR-AV. Pr: 0.3371
Zm00001d038209	OTHER	0.997284	0.000646	0.000717	0.000026	0.001327
Zm00001d038362	cTP	0.477696	0.000450	0.024650	0.497067	0.000137	CS pos: 61-62. PRA-AS. Pr: 0.5205
Zm00001d038491	mTP	0.184526	0.005785	0.809641	0.000048	0.000001	CS pos: 33-34. KNN-SS. Pr: 0.3144
Zm00001d038535	OTHER	0.888823	0.007012	0.004520	0.000878	0.098767
Zm00001d038542	cTP	0.000034	0.000000	0.002380	0.994174	0.003412	CS pos: 47-48. ALA-AT. Pr: 0.6110
Zm00001d038606	cTP	0.378622	0.000028	0.000160	0.615542	0.005648	CS pos: 55-56. VRS-ST. Pr: 0.1534
Zm00001d038678	cTP	0.004763	0.000001	0.000678	0.993302	0.001255	CS pos: 47-48. VSA-SA. Pr: 0.6382
Zm00001d038747	OTHER	0.996771	0.000391	0.000437	0.002388	0.000014
Zm00001d038795	OTHER	0.366829	0.295186	0.313278	0.021911	0.002796
Zm00001d038835	OTHER	0.547475	0.000199	0.006713	0.445249	0.000364
Zm00001d038922	OTHER	0.892447	0.000147	0.040415	0.066734	0.000258
Zm00001d038946	cTP	0.000074	0.000708	0.000004	0.999193	0.000021	CS pos: 48-49. VRC-SS. Pr: 0.8708
Zm00001d038999	OTHER	0.899637	0.022157	0.000258	0.027590	0.050357
Zm00001d039000	OTHER	0.999869	0.000069	0.000061	0.000001	0.000000
Zm00001d039029	OTHER	0.996626	0.003160	0.000014	0.000120	0.000081
Zm00001d039051	OTHER	0.949462	0.004297	0.045587	0.000577	0.000077
Zm00001d039064	cTP	0.000933	0.000730	0.000894	0.995197	0.002247	CS pos: 50-51. VAL-AA. Pr: 0.4949
Zm00001d039070	OTHER	0.852812	0.001214	0.004503	0.112625	0.028846
Zm00001d039076	OTHER	0.939507	0.048953	0.000344	0.009458	0.001738
Zm00001d039197	cTP	0.125705	0.000029	0.000940	0.873207	0.000120	CS pos: 53-54. ISA-RG. Pr: 0.4065
Zm00001d039263	OTHER	0.877814	0.001066	0.000169	0.120426	0.000524
Zm00001d039283	OTHER	0.969445	0.000119	0.030423	0.000012	0.000002
Zm00001d039349	OTHER	0.996686	0.000219	0.003005	0.000088	0.000001
Zm00001d039448	OTHER	0.985104	0.014637	0.000256	0.000002	0.000001
Zm00001d039456	cTP	0.388050	0.000103	0.007501	0.604162	0.000185	CS pos: 50-51. SRA-VS. Pr: 0.4028
Zm00001d039578	OTHER	0.999251	0.000674	0.000074	0.000000	0.000000
Zm00001d039613	OTHER	0.991521	0.008460	0.000018	0.000000	0.000000
Zm00001d039667	cTP	0.012439	0.000001	0.000023	0.986845	0.000691	CS pos: 45-46. VAA-AA. Pr: 0.5218
Zm00001d039677	OTHER	0.999619	0.000117	0.000254	0.000008	0.000003
Zm00001d039841	OTHER	0.895190	0.001632	0.008494	0.094492	0.000192
Zm00001d039900	cTP	0.027107	0.002376	0.000070	0.970230	0.000216	CS pos: 64-65. ACQ-AT. Pr: 0.6250
Zm00001d039973	OTHER	0.999926	0.000047	0.000015	0.000010	0.000002
Zm00001d039991	OTHER	0.999926	0.000072	0.000002	0.000000	0.000000
Zm00001d040163	OTHER	0.999261	0.000680	0.000056	0.000000	0.000003
Zm00001d040202	OTHER	0.706018	0.293971	0.000011	0.000000	0.000000
Zm00001d040210	SP	0.430003	0.557397	0.012285	0.000018	0.000297	CS pos: 29-30. GKC-RI. Pr: 0.3836
Zm00001d040242	cTP	0.457520	0.000042	0.000624	0.537600	0.004214	CS pos: 50-51. LVA-AA. Pr: 0.3385
Zm00001d040322	cTP	0.081291	0.000005	0.006550	0.910285	0.001869	CS pos: 46-47. ALA-GA. Pr: 0.2450
Zm00001d040422	OTHER	0.761290	0.218322	0.004547	0.015332	0.000508
Zm00001d040467	SP	0.176737	0.771141	0.007822	0.041926	0.002374	CS pos: 16-17. CHA-AL. Pr: 0.4955
Zm00001d040582	cTP	0.046349	0.000003	0.002080	0.814777	0.136791	CS pos: 64-65. TTA-AR. Pr: 0.1208
Zm00001d040659	OTHER	0.593511	0.009193	0.339184	0.058050	0.000062
Zm00001d040686	cTP	0.017881	0.000039	0.000052	0.981986	0.000042	CS pos: 74-75. TVF-GG. Pr: 0.2451
Zm00001d040696	OTHER	0.998789	0.001182	0.000017	0.000008	0.000004
Zm00001d040720	OTHER	0.999452	0.000414	0.000125	0.000009	0.000000
Zm00001d040804	SP	0.317412	0.682020	0.000524	0.000033	0.000012	CS pos: ?. Probable protein fragment
Zm00001d040807	OTHER	0.999908	0.000012	0.000007	0.000072	0.000000
Zm00001d040818	OTHER	0.999972	0.000022	0.000005	0.000001	0.000000
Zm00001d040827	OTHER	0.999932	0.000067	0.000001	0.000000	0.000000
Zm00001d041036	OTHER	0.999199	0.000675	0.000126	0.000000	0.000000
Zm00001d041191	OTHER	0.703006	0.000153	0.081464	0.212804	0.002573
Zm00001d041595	cTP	0.336208	0.000048	0.025468	0.636595	0.001680	CS pos: 45-46. VWA-KK. Pr: 0.5559
Zm00001d041824	OTHER	0.906157	0.000034	0.000031	0.042065	0.051713
Zm00001d041961	cTP	0.098345	0.000077	0.009308	0.888399	0.003872	CS pos: 59-60. DVA-AG. Pr: 0.2229
Zm00001d042050	cTP	0.175901	0.000301	0.000008	0.823440	0.000350	CS pos: 72-73. PPS-AS. Pr: 0.1998
Zm00001d042191	OTHER	0.994563	0.005172	0.000240	0.000023	0.000002
Zm00001d042211	OTHER	0.873244	0.000055	0.007490	0.095163	0.024048
Zm00001d042344	OTHER	0.585170	0.414375	0.000449	0.000004	0.000001
Zm00001d042346	OTHER	0.994991	0.004933	0.000075	0.000001	0.000000
Zm00001d042526	OTHER	0.913602	0.083928	0.002468	0.000002	0.000000
Zm00001d042530	OTHER	0.903393	0.076961	0.000012	0.000045	0.019589
Zm00001d042533	cTP	0.001165	0.000000	0.000303	0.995656	0.002877	CS pos: 61-62. PVS-AV. Pr: 0.4494
Zm00001d042596	cTP	0.100875	0.000135	0.000233	0.810918	0.087840	CS pos: 70-71. CNC-AQ. Pr: 0.4753
Zm00001d042601	cTP	0.267364	0.000192	0.016843	0.707249	0.008352	CS pos: 66-67. FRL-GG. Pr: 0.2136
Zm00001d042976	cTP	0.028784	0.000006	0.021686	0.947139	0.002384	CS pos: 48-49. VRA-SA. Pr: 0.3383
Zm00001d042998	cTP	0.000391	0.000001	0.000005	0.997588	0.002015	CS pos: 44-45. VVA-VQ. Pr: 0.5495
Zm00001d043023	OTHER	0.998638	0.000169	0.000884	0.000306	0.000002
Zm00001d043045	cTP	0.183152	0.000385	0.229991	0.584534	0.001939	CS pos: 34-35. RAY-AK. Pr: 0.4866
Zm00001d043104	SP	0.075187	0.618150	0.202952	0.102774	0.000938	CS pos: 20-21. ASG-DS. Pr: 0.3023
Zm00001d043167	lTP	0.000021	0.000000	0.000000	0.150699	0.849281	CS pos lTP: 71-72. AQA-RE. Pr: 0.9586; CS pos cTP: 44-45. Pr: 0.2388
Zm00001d043240	OTHER	0.478662	0.090459	0.429863	0.000934	0.000082
Zm00001d043405	OTHER	0.466589	0.000036	0.232898	0.296932	0.003545
Zm00001d043444	OTHER	0.999876	0.000109	0.000015	0.000000	0.000000
Zm00001d043479	OTHER	0.999838	0.000005	0.000064	0.000094	0.000000
Zm00001d043525	OTHER	0.999629	0.000321	0.000049	0.000000	0.000001
Zm00001d043534	mTP	0.024454	0.000047	0.859481	0.115893	0.000125	CS pos: 39-40. RFY-AL. Pr: 0.7871
Zm00001d043592	OTHER	0.999756	0.000188	0.000052	0.000003	0.000001
Zm00001d043619	OTHER	0.851732	0.138792	0.007235	0.002072	0.000168
Zm00001d043653	OTHER	0.917473	0.000431	0.000115	0.081960	0.000022
Zm00001d043880	OTHER	0.999120	0.000121	0.000055	0.000631	0.000073
Zm00001d043998	OTHER	0.545431	0.453811	0.000612	0.000105	0.000041
Zm00001d044043	SP	0.082546	0.912908	0.003844	0.000528	0.000173	CS pos: 35-36. AAG-CY. Pr: 0.6941
Zm00001d044078	OTHER	0.570143	0.080165	0.036512	0.254228	0.058952
Zm00001d044096	OTHER	0.804310	0.194386	0.001304	0.000000	0.000000
Zm00001d044099	cTP	0.127262	0.187472	0.171950	0.510935	0.002382	CS pos: 45-46. VFA-AP. Pr: 0.1952
Zm00001d044201	OTHER	0.989703	0.010279	0.000016	0.000002	0.000000
Zm00001d044287	OTHER	0.855521	0.128057	0.012349	0.003860	0.000213
Zm00001d044464	OTHER	0.544851	0.450267	0.000128	0.004447	0.000307
Zm00001d044525	cTP	0.006169	0.000026	0.031288	0.962151	0.000365	CS pos: 32-33. RCQ-AT. Pr: 0.3215
Zm00001d044606	cTP	0.000265	0.000040	0.000275	0.999356	0.000063	CS pos: 50-51. AVA-AF. Pr: 0.5399
Zm00001d044666	cTP	0.074808	0.000292	0.006829	0.911175	0.006896	CS pos: 39-40. IFC-LA. Pr: 0.2294
Zm00001d044686	SP	0.000000	0.999996	0.000000	0.000004	0.000000	CS pos: 28-29. SEA-AI. Pr: 0.9223
Zm00001d044747	OTHER	0.707477	0.045355	0.176729	0.060888	0.009550
Zm00001d044925	cTP	0.000367	0.000005	0.000004	0.999463	0.000162	CS pos: 58-59. VRS-SG. Pr: 0.4067
Zm00001d044985	OTHER	0.998857	0.000841	0.000277	0.000022	0.000003
Zm00001d045220	OTHER	0.999914	0.000005	0.000021	0.000060	0.000000
Zm00001d045261	cTP	0.091948	0.165348	0.005857	0.735136	0.001711	CS pos: 42-43. CVA-EL. Pr: 0.2285
Zm00001d045366	cTP	0.001061	0.000001	0.000056	0.998806	0.000077	CS pos: 35-36. RAQ-AA. Pr: 0.4468
Zm00001d045373	cTP	0.032097	0.000014	0.004049	0.962915	0.000925	CS pos: 47-48. PPC-SA. Pr: 0.3280
Zm00001d045435	SP	0.001615	0.997588	0.000064	0.000711	0.000021	CS pos: 31-32. VTG-DR. Pr: 0.8039
Zm00001d045539	OTHER	0.956897	0.020350	0.022752	0.000001	0.000000
Zm00001d045574	cTP	0.125823	0.001361	0.050019	0.819957	0.002841	CS pos: 47-48. LVL-EV. Pr: 0.1853
Zm00001d045621	OTHER	0.966774	0.030602	0.002603	0.000016	0.000005
Zm00001d045706	mTP	0.000454	0.000011	0.929887	0.069643	0.000005	CS pos: 50-51. QRF-ST. Pr: 0.9221
Zm00001d045742	lTP	0.079445	0.000069	0.097300	0.301109	0.522076	CS pos lTP: 116-117. ALA-LG. Pr: 0.9263; CS pos cTP: 48-49. Pr: 0.2253
Zm00001d045885	OTHER	0.998075	0.001060	0.000184	0.000679	0.000002
Zm00001d045897	OTHER	0.999845	0.000038	0.000114	0.000002	0.000000
Zm00001d045935	OTHER	0.999964	0.000024	0.000012	0.000000	0.000000
Zm00001d045938	OTHER	0.705745	0.001675	0.290473	0.000936	0.001171
Zm00001d046135	OTHER	0.989639	0.009512	0.000174	0.000447	0.000228
Zm00001d046184	SP	0.001505	0.981829	0.001477	0.015165	0.000024	CS pos: 22-23. AHA-QL. Pr: 0.7967
Zm00001d046363	OTHER	0.984381	0.001102	0.012583	0.001733	0.000200
Zm00001d046442	cTP	0.000711	0.000000	0.003220	0.993664	0.002405	CS pos: 53-54. AAR-AA. Pr: 0.3328
Zm00001d046449	OTHER	0.601704	0.135263	0.014158	0.248778	0.000097
Zm00001d046553	OTHER	0.996655	0.003220	0.000081	0.000041	0.000003
Zm00001d046628	SP	0.001363	0.729567	0.052688	0.077977	0.138404	CS pos: ?. Probable protein fragment
Zm00001d046683	OTHER	0.998107	0.000237	0.001655	0.000000	0.000000
Zm00001d046925	OTHER	0.998574	0.001156	0.000113	0.000151	0.000007
Zm00001d046959	mTP	0.317284	0.046715	0.580263	0.055561	0.000177	CS pos: 59-60. RLF-SS. Pr: 0.5802
Zm00001d046971	lTP	0.052147	0.006627	0.008170	0.430241	0.502816	CS pos lTP: 69-70. ALA-DE. Pr: 0.8677; CS pos cTP: 33-34. Pr: 0.6053
Zm00001d047096	SP	0.000065	0.999849	0.000039	0.000046	0.000001	CS pos: 28-29. ARA-QQ. Pr: 0.7207
Zm00001d047207	cTP	0.018614	0.000055	0.002767	0.946959	0.031605	CS pos: 41-42. VSA-TS. Pr: 0.3537
Zm00001d047255	OTHER	0.999507	0.000449	0.000042	0.000001	0.000000
Zm00001d047345	cTP	0.178392	0.005014	0.194803	0.607091	0.014700	CS pos: 64-65. VVM-AL. Pr: 0.6843
Zm00001d047479	OTHER	0.548622	0.419393	0.031258	0.000365	0.000362
Zm00001d047760	mTP	0.136863	0.000035	0.863088	0.000011	0.000002	CS pos: 35-36. QRF-SH. Pr: 0.6593
Zm00001d048116	lTP	0.208812	0.024751	0.000104	0.267829	0.498505	CS pos lTP: 57-58. VNA-GI. Pr: 0.7617; CS pos cTP: 41-42. Pr: 0.2040
Zm00001d048193	OTHER	0.999561	0.000437	0.000001	0.000001	0.000000
Zm00001d048201	OTHER	0.985431	0.014323	0.000218	0.000019	0.000008
Zm00001d048203	OTHER	0.999779	0.000201	0.000020	0.000000	0.000000
Zm00001d048284	OTHER	0.945733	0.053174	0.001058	0.000035	0.000000
Zm00001d048313	cTP	0.132225	0.000009	0.000511	0.863667	0.003588	CS pos: 51-52. ARA-AA. Pr: 0.5126
Zm00001d048344	OTHER	0.995640	0.000520	0.002000	0.001768	0.000072
Zm00001d048346	SP	0.035756	0.958178	0.005170	0.000802	0.000093	CS pos: 27-28. VGT-KQ. Pr: 0.4767
Zm00001d048360	cTP	0.020303	0.000049	0.022121	0.956816	0.000712	CS pos: 47-48. ASR-AD. Pr: 0.3274
Zm00001d048414	cTP	0.453031	0.000049	0.000564	0.544520	0.001835	CS pos: 43-44. SRS-LH. Pr: 0.1098
Zm00001d048424	cTP	0.329460	0.286945	0.000000	0.383335	0.000260	CS pos: 33-34. APA-AD. Pr: 0.1960
Zm00001d048524	OTHER	0.643904	0.329121	0.002905	0.021989	0.002081
Zm00001d048531	OTHER	0.907808	0.000600	0.029759	0.061342	0.000491
Zm00001d048599	OTHER	0.606698	0.365913	0.005805	0.001155	0.020429
Zm00001d048623	OTHER	0.999795	0.000127	0.000069	0.000009	0.000000
Zm00001d048693	OTHER	0.998842	0.000331	0.000357	0.000370	0.000101
Zm00001d048717	cTP	0.031349	0.000003	0.001160	0.967035	0.000452	CS pos: 45-46. VCM-AE. Pr: 0.5414
Zm00001d048737	OTHER	0.999953	0.000044	0.000003	0.000000	0.000000
Zm00001d048826	SP	0.001350	0.998650	0.000000	0.000000	0.000000	CS pos: 31-32. SDG-KG. Pr: 0.9499
Zm00001d048856	cTP	0.015755	0.000071	0.483874	0.499626	0.000673	CS pos: 41-42. SSA-SA. Pr: 0.1588
Zm00001d049026	OTHER	0.966874	0.029389	0.001802	0.001918	0.000017
Zm00001d049157	OTHER	0.998855	0.000941	0.000004	0.000170	0.000030
Zm00001d049232	mTP	0.054385	0.000063	0.639679	0.305835	0.000037	CS pos: 56-57. KLW-ST. Pr: 0.6363
Zm00001d049320	OTHER	0.999488	0.000234	0.000254	0.000020	0.000003
Zm00001d049343	OTHER	0.999804	0.000089	0.000000	0.000107	0.000000
Zm00001d049543	OTHER	0.920961	0.000183	0.027805	0.050788	0.000264
Zm00001d049558	OTHER	0.999364	0.000589	0.000047	0.000000	0.000000
Zm00001d049815	OTHER	0.749219	0.242971	0.007742	0.000062	0.000005
Zm00001d049939	OTHER	0.998458	0.000790	0.000033	0.000428	0.000290
Zm00001d050033	cTP	0.003721	0.000002	0.000171	0.995128	0.000979	CS pos: 68-69. ICR-DS. Pr: 0.4829
Zm00001d050043	OTHER	0.994608	0.005376	0.000017	0.000000	0.000000
Zm00001d050130	cTP	0.146445	0.000531	0.001357	0.845115	0.006553	CS pos: 45-46. IRA-SA. Pr: 0.2691
Zm00001d050150	OTHER	0.992504	0.004233	0.003237	0.000015	0.000012
Zm00001d050173	cTP	0.000048	0.000000	0.000287	0.998725	0.000940	CS pos: 40-41. VSA-AM. Pr: 0.4101
Zm00001d050324	OTHER	0.604263	0.369152	0.026555	0.000014	0.000016
Zm00001d050645	cTP	0.046798	0.000101	0.002987	0.912152	0.037962	CS pos: 62-63. RLC-QR. Pr: 0.3290
Zm00001d050716	OTHER	0.977827	0.000073	0.020271	0.000003	0.001825
Zm00001d050748	cTP	0.174795	0.090556	0.034448	0.670159	0.030042	CS pos: 47-48. TCN-AS. Pr: 0.3968
Zm00001d051020	cTP	0.098226	0.000007	0.000774	0.897042	0.003950	CS pos: 67-68. CVL-SG. Pr: 0.3485
Zm00001d051053	lTP	0.010349	0.000420	0.063474	0.424510	0.501247	CS pos lTP: 74-75. VEA-QT. Pr: 0.4648; CS pos cTP: 52-53. Pr: 0.0540
Zm00001d051203	cTP	0.032527	0.000568	0.050604	0.916118	0.000183	CS pos: 48-49. LAA-AA. Pr: 0.1341
Zm00001d051439	OTHER	0.990646	0.008863	0.000062	0.000427	0.000003
Zm00001d051453	OTHER	0.863540	0.000283	0.000241	0.133479	0.002457
Zm00001d051532	OTHER	0.999762	0.000225	0.000009	0.000002	0.000002
Zm00001d051567	cTP	0.080617	0.000303	0.257340	0.610239	0.051501	CS pos: 61-62. ASA-NG. Pr: 0.5875
Zm00001d051740	cTP	0.026558	0.000094	0.479211	0.493883	0.000254	CS pos: 59-60. IRA-VE. Pr: 0.6411
Zm00001d051749	OTHER	0.804556	0.195288	0.000110	0.000041	0.000005
Zm00001d051790	cTP	0.341080	0.000183	0.017393	0.640134	0.001209	CS pos: 78-79. IRN-EA. Pr: 0.2725
Zm00001d051796	cTP	0.031741	0.000481	0.027053	0.901569	0.039155	CS pos: 45-46. CSA-AF. Pr: 0.2030
Zm00001d051951	OTHER	0.543623	0.446509	0.009393	0.000464	0.000011
Zm00001d052144	OTHER	0.991536	0.001971	0.005488	0.000791	0.000214
Zm00001d052163	cTP	0.199754	0.000140	0.018931	0.780030	0.001146	CS pos: 52-53. VRA-RE. Pr: 0.2916
Zm00001d052321	OTHER	0.990213	0.007809	0.000926	0.001040	0.000012
Zm00001d052364	OTHER	0.973701	0.025442	0.000757	0.000099	0.000001
Zm00001d052409	OTHER	0.981418	0.000016	0.003206	0.015045	0.000315
Zm00001d052525	OTHER	0.857784	0.000882	0.135501	0.005816	0.000017
Zm00001d052803	OTHER	0.998907	0.000802	0.000289	0.000002	0.000000
Zm00001d053007	SP	0.000000	1.000000	0.000000	0.000000	0.000000	CS pos: 30-31. AEA-GG. Pr: 0.9259
