# Supplementary material for: PGD: a machine learning-based photosynthetic-related gene detection approach
Source: BMC Bioinformatics. 2022 May 17;23:183. doi: 10.1186/s12859-022-04722-x (PMC9112524; doi:10.1186/s12859-022-04722-x)
Supplement: Supplementary file 4 — Additional file 4: Predicted photosynthesis-related genes' protein localized in chloroplast by Target-P. [file 12859_2022_4722_MOESM4_ESM.csv]

# table title: Predicted photosynthesis-related genes'protein localized in chloroplast.
# ID	Prediction
Zm00001d001860	cTP
Zm00001d001932	cTP
Zm00001d002130	cTP
Zm00001d002341	cTP
Zm00001d002591	cTP
Zm00001d002873	cTP
Zm00001d003404	cTP
Zm00001d003470	cTP
Zm00001d003589	cTP
Zm00001d003715	cTP
Zm00001d003756	cTP
Zm00001d003894	cTP
Zm00001d003975	cTP
Zm00001d004392	cTP
Zm00001d004672	cTP
Zm00001d005094	cTP
Zm00001d005457	cTP
Zm00001d005693	cTP
Zm00001d005807	cTP
Zm00001d006002	cTP
Zm00001d006624	cTP
Zm00001d006834	cTP
Zm00001d007072	cTP
Zm00001d007267	cTP
Zm00001d007394	cTP
Zm00001d007581	cTP
Zm00001d007597	cTP
Zm00001d007858	cTP
Zm00001d008203	cTP
Zm00001d008499	cTP
Zm00001d008549	cTP
Zm00001d008610	cTP
Zm00001d008612	cTP
Zm00001d009189	cTP
Zm00001d009596	cTP
Zm00001d009928	cTP
Zm00001d009983	cTP
Zm00001d010240	cTP
Zm00001d010248	cTP
Zm00001d010822	cTP
Zm00001d011067	cTP
Zm00001d011069	cTP
Zm00001d011073	cTP
Zm00001d011093	cTP
Zm00001d011448	cTP
Zm00001d011760	cTP
Zm00001d012083	cTP
Zm00001d012205	cTP
Zm00001d012465	cTP
Zm00001d012635	cTP
Zm00001d012646	cTP
Zm00001d012708	cTP
Zm00001d012868	cTP
Zm00001d013135	cTP
Zm00001d013320	cTP
Zm00001d013348	cTP
Zm00001d013411	cTP
Zm00001d013446	cTP
Zm00001d013795	cTP
Zm00001d013885	cTP
Zm00001d014600	cTP
Zm00001d014781	cTP
Zm00001d014790	cTP
Zm00001d014899	cTP
Zm00001d015030	cTP
Zm00001d015374	cTP
Zm00001d015484	cTP
Zm00001d015705	cTP
Zm00001d015929	cTP
Zm00001d016542	cTP
Zm00001d016702	cTP
Zm00001d016714	cTP
Zm00001d017097	cTP
Zm00001d017179	cTP
Zm00001d017435	cTP
Zm00001d018348	cTP
Zm00001d018386	cTP
Zm00001d018412	cTP
Zm00001d018464	cTP
Zm00001d018466	cTP
Zm00001d018467	cTP
Zm00001d018544	cTP
Zm00001d018838	cTP
Zm00001d018895	cTP
Zm00001d018903	cTP
Zm00001d019124	cTP
Zm00001d019956	cTP
Zm00001d021060	cTP
Zm00001d021245	cTP
Zm00001d021773	cTP
Zm00001d021881	cTP
Zm00001d021899	cTP
Zm00001d022112	cTP
Zm00001d022188	cTP
Zm00001d022203	cTP
Zm00001d022602	cTP
Zm00001d023888	cTP
Zm00001d024966	cTP
Zm00001d025273	cTP
Zm00001d025509	cTP
Zm00001d025544	cTP
Zm00001d025640	cTP
Zm00001d026244	cTP
Zm00001d026437	cTP
Zm00001d026543	cTP
Zm00001d026560	cTP
Zm00001d026700	cTP
Zm00001d027369	cTP
Zm00001d027573	cTP
Zm00001d027581	cTP
Zm00001d027597	cTP
Zm00001d027619	cTP
Zm00001d027850	cTP
Zm00001d028338	cTP
Zm00001d028704	cTP
Zm00001d028745	cTP
Zm00001d028756	cTP
Zm00001d028880	cTP
Zm00001d029745	cTP
Zm00001d029809	cTP
Zm00001d030010	cTP
Zm00001d030048	cTP
Zm00001d030074	cTP
Zm00001d030109	cTP
Zm00001d030623	cTP
Zm00001d031325	cTP
Zm00001d031496	cTP
Zm00001d031514	cTP
Zm00001d031696	cTP
Zm00001d031856	cTP
Zm00001d031945	cTP
Zm00001d031953	cTP
Zm00001d031969	cTP
Zm00001d032272	cTP
Zm00001d032333	cTP
Zm00001d032383	cTP
Zm00001d032604	cTP
Zm00001d033091	cTP
Zm00001d033150	cTP
Zm00001d033338	cTP
Zm00001d033366	cTP
Zm00001d033473	cTP
Zm00001d033527	cTP
Zm00001d033634	cTP
Zm00001d033666	cTP
Zm00001d033717	cTP
Zm00001d033872	cTP
Zm00001d033873	cTP
Zm00001d034020	cTP
Zm00001d034318	cTP
Zm00001d034338	cTP
Zm00001d034401	cTP
Zm00001d034523	cTP
Zm00001d034705	cTP
Zm00001d034828	cTP
Zm00001d034857	cTP
Zm00001d034932	cTP
Zm00001d034935	cTP
Zm00001d034969	cTP
Zm00001d035081	cTP
Zm00001d035092	cTP
Zm00001d035169	cTP
Zm00001d035201	cTP
Zm00001d035456	cTP
Zm00001d036738	cTP
Zm00001d037631	cTP
Zm00001d037984	cTP
Zm00001d038161	cTP
Zm00001d038362	cTP
Zm00001d038542	cTP
Zm00001d038606	cTP
Zm00001d038678	cTP
Zm00001d038946	cTP
Zm00001d039064	cTP
Zm00001d039197	cTP
Zm00001d039456	cTP
Zm00001d039667	cTP
Zm00001d039900	cTP
Zm00001d040242	cTP
Zm00001d040322	cTP
Zm00001d040582	cTP
Zm00001d040686	cTP
Zm00001d041595	cTP
Zm00001d041961	cTP
Zm00001d042050	cTP
Zm00001d042533	cTP
Zm00001d042596	cTP
Zm00001d042601	cTP
Zm00001d042976	cTP
Zm00001d042998	cTP
Zm00001d043045	cTP
Zm00001d044099	cTP
Zm00001d044525	cTP
Zm00001d044606	cTP
Zm00001d044666	cTP
Zm00001d044925	cTP
Zm00001d045261	cTP
Zm00001d045366	cTP
Zm00001d045373	cTP
Zm00001d045574	cTP
Zm00001d046442	cTP
Zm00001d047207	cTP
Zm00001d047345	cTP
Zm00001d048313	cTP
Zm00001d048360	cTP
Zm00001d048414	cTP
Zm00001d048424	cTP
Zm00001d048717	cTP
Zm00001d048856	cTP
Zm00001d050033	cTP
Zm00001d050130	cTP
Zm00001d050173	cTP
Zm00001d050645	cTP
Zm00001d050748	cTP
Zm00001d051020	cTP
Zm00001d051203	cTP
Zm00001d051567	cTP
Zm00001d051740	cTP
Zm00001d051790	cTP
Zm00001d051796	cTP
Zm00001d052163	cTP
